# Supplementary material for: Bioinformatic characterisation of genes encoding cell wall degrading enzymes in the Phytophthora parasitica genome
Source: BMC Genomics. 2014 Sep 11;15:785. doi: 10.1186/1471-2164-15-785 (PMC4176579; doi:10.1186/1471-2164-15-785)
Supplement: Supplementary file 1 — Additional file 1: Putative CAZyme modules identified by dbCAN analysis of predicted P. parasitica INRA-310 (V2) proteins. This output gives the E-value of the comparison of the dbCAN conserved domain determined by Hidden Markov Models and the signature domain of the queried protein. Columns four and five show the start and end of the aligned region within the conserved domain. Column six shows the fraction of the conserved domain covered by the P. parasitica signature domain. Columns seven and eight show the location of the signature domain within the P. parasitica protein. Five proteins from alternatively spliced transcripts (T1) that contained CAZyme modules were omitted from the analysis as these transcript variations did not result in different proteins. Where a protein was different in the most recent version of the annotated genome [46], the newer entry was used and these are indicated by (V3). Proteins that appeared to be incorrectly annotated as seen by missing 5’ or 3’ sequence data or to have incorrectly placed introns (as indicated by comparisons with EST data or genomic sequence data from another P. parasitica isolate), were manually curated and re-analyzed. Notes on proteins that appeared to be CAZymes but had greater homology to other proteins are included in the Comments column. Any protein with a dbCAN E-value > e-10 or an aligned coverage fraction <0.5 were further scrutinised to ensure that no putative CWDEs were incorrectly identified. Gray shading indicates that the predicted protein contains more than one CAZyme module of the same type. Green shading indicates that the predicted protein contains CAZyme modules of different types. TMD indicates a transmembrane domain. (XLS 132 KB) [file 12864_2014_6467_MOESM1_ESM.xls]

## Sheet: Sheet1
Additional File 1		P. parasiticadbCAN results
Predicted protein	CAZyme module	E-value	Alignment region		Covered fraction	Signature domain location
			start	end		start	end	Comments
PPTG_02738	AA2	2.8e-23	14	126	0.439216	74	188	Omit: catalase/peroxidase
PPTG_02738	AA2	8.1e-05	168	250	0.321569	302	387	Omit: catalase/peroxidase
PPTG_02738	AA2	1.1e-26	26	253	0.890196	457	680	Omit: catalase/peroxidase
PPTG_04280	AA2	4.6e-23	13	124	0.435294	76	189	Omit: catalase/peroxidase
PPTG_04280	AA2	1.5e-05	168	250	0.321569	305	390	Omit: catalase/peroxidase
PPTG_04280	AA2	2e-28	26	253	0.890196	460	683	Omit: catalase/peroxidase
PPTG_08286	AA2	3.4e-59	8	253	0.960784	69	322	Omit: cytochrome c peroxidase
PPTG_01068	AA3	1.2e-106	85	401	0.511327	14	557	Omit: choline dehydrogenase
PPTG_08168	AA3	4.2e-05	86	277	0.309061	3	273	Omit: choline dehydrogenase
PPTG_08452	AA3	5.1e-74	87	404	0.512945	65	631	Omit: choline dehydrogenase
PPTG_15916	AA3	1.3e-107	74	400	0.527508	20	569	Omit: choline dehydrogenase
PPTG_15925	AA3	7.6e-117	70	408	0.546926	14	574	Omit: choline dehydrogenase
PPTG_15927	AA3	4e-106	84	400	0.511327	30	569	Omit: choline dehydrogenase
PPTG_15928	AA3	1.2e-106	75	400	0.52589	16	564	Omit: choline dehydrogenase
PPTG_02718	AA4	2.6e-20	53	249	0.375479	71	258	Omit: vanillyl-alcohol oxidase
PPTG_02720	AA4	2e-07	122	294	0.329502	3	173	Omit: vanillyl-alcohol oxidase
PPTG_02721	AA4	3.8e-18	47	243	0.375479	61	248	Omit: vanillyl-alcohol oxidase
PPTG_05014	AA4	2e-22	21	199	0.340996	45	222	Omit: vanillyl-alcohol oxidase
PPTG_05015	AA4	2.2e-22	21	199	0.340996	49	226	Omit: vanillyl-alcohol oxidase
PPTG_00540	AA6	1e-78	2	195	0.989744	5	198	Omit: 14-benzoquinone reductase
PPTG_03020	AA6	1.5e-76	2	195	0.989744	4	197	Omit: 14-benzoquinone reductase
PPTG_03053	AA6	4.1e-70	1	195	0.994872	28	222	Omit: 14-benzoquinone reductase
PPTG_09250	AA6	1.6e-83	1	195	0.994872	3	197	Omit: 14-benzoquinone reductase
PPTG_09275	AA6	4.1e-84	1	195	0.994872	3	197	Omit: 14-benzoquinone reductase
PPTG_16768	AA6	1.1e-16	4	140	0.697436	117	236	Omit: 14-benzoquinone reductase
PPTG_17005	AA6	1.4e-83	1	195	0.994872	3	197	Omit: 14-benzoquinone reductase
PPTG_17006	AA6	5.6e-83	1	195	0.994872	3	197	Omit: 14-benzoquinone reductase
PPTG_20265	AA6	4.7e-38	1	85	0.430769	3	89	Omit: 14-benzoquinone reductase
PPTG_20266	AA6	1.6e-85	1	195	0.994872	16	210	Omit: 14-benzoquinone reductase
PPTG_02623	AA7	6.1e-12	6	186	0.393013	75	263	Omit: galactonolactone dehydrogenase
PPTG_15796	AA7	5.7e-89	9	458	0.980349	80	516
PPTG_15947	AA7	7.1e-56	5	454	0.980349	59	499
PPTG_15948	AA7	1.9e-52	5	222	0.473799	57	282
PPTG_15949	AA7	1.1e-49	5	216	0.460699	66	285
PPTG_19661	AA7	8.3e-36	52	225	0.377729	7	186
PPTG_03081	AA10	2.4e-05	76	177	0.567416	90	190
PPTG_03082	AA10	1.2e-05	1	177	0.988764	25	193
PPTG_03083	AA10	3.8e-05	81	177	0.539326	93	193
PPTG_03142	AA10	1.7e-06	78	177	0.55618	89	192
PPTG_04148	AA8	9.5e-87	236	772	0.657669	19	549
PPTG_05659	AA8	1.8e-83	237	787	0.674847	16	566
PPTG_18231	AA8	2.9e-79	233	780	0.671166	12	557
PPTG_03141	AA9	7.3e-07	3	101	0.451613	16	130	Include: has 56.3% identity with PPTG_03142 (AA10)
PPTG_00479	CBM1	0.00056	4	27	0.793103	274	296
PPTG_05833	CBM1	1.5e-07	4	20	0.551724	42	58
PPTG_05833	CBM1	1.3e-07	4	22	0.62069	100	119
PPTG_05834 (V3)	CBM1	1.9e-07	4	20	0.551724	41	57
PPTG_05834 (V3)	CBM1	1.2e-07	4	25	0.724138	185	207
PPTG_06045	CBM1	2.5e-07	4	23	0.655172	43	63
PPTG_06045	CBM1	9.4e-08	4	22	0.62069	166	185
PPTG_07987	CBM1	0.00018	3	27	0.827586	59	81
PPTG_07987	CBM1	2.1e-06	1	24	0.793103	134	155
PPTG_17172	CBM1	3.3e-09	2	28	0.896552	84	110
PPTG_19719	CBM1	1e-09	2	26	0.827586	288	312
PPTG_19721	CBM1	2.6e-11	2	29	0.931034	65	92
PPTG_19721	CBM1	1e-12	1	29	0.965517	191	219
PPTG_08507	CBM13	1.3e-10	6	103	0.515957	523	617
PPTG_08508	CBM13	2.1e-10	11	109	0.521277	522	619
PPTG_08509	CBM13	0.00027	75	132	0.303191	509	562
PPTG_08509	CBM13	9.1e-07	32	109	0.409574	553	627
PPTG_09699	CBM13	1.7e-09	81	138	0.303191	4	59
PPTG_09699	CBM13	5.4e-17	23	141	0.62766	87	205
PPTG_09699	CBM13	3.8e-10	35	129	0.5	232	322
PPTG_09700	CBM13	9.9e-19	8	136	0.680851	193	318	truncated in all P. parasitica genomes, analysis done with truncated P10297, almost identical to part of PPTG_18983
PPTG_09701	CBM13	1.8e-18	8	136	0.680851	301	426	truncated protein, analysis done with P. parasitica P1569 homolog
PPTG_15107	CBM13	6.4e-14	10	145	0.718085	101	242	truncated?
PPTG_15107	CBM13	9.7e-15	7	136	0.68617	258	393
PPTG_15107	CBM13	6.2e-12	9	139	0.691489	420	556
PPTG_15107	CBM13	9.6e-15	10	149	0.739362	582	727
PPTG_15107	CBM13	1.3e-16	9	149	0.744681	746	892
PPTG_15107	CBM13	6e-15	10	146	0.723404	912	1054
PPTG_16933	CBM13	0.00042	39	111	0.382979	43	115	Include: P. infestans protein with 29% identity in 59 amino acid overlap [PITG_05142, dbCAN: 8.6e-7]
PPTG_18983	CBM13	2.9e-19	8	135	0.675532	315	439
PPTG_20351	CBM13	1.6e-17	9	148	0.739362	28	173
PPTG_20351	CBM13	2.2e-17	11	136	0.664894	195	326
PPTG_20351	CBM13	1.2e-09	6	108	0.542553	353	459
PPTG_13879	CBM18	3.5e-05	2	33	0.815789	220	251
PPTG_13879	CBM18	3.1e-07	2	33	0.815789	280	311
PPTG_03706	CBM20	0.00018	2	68	0.733333	21	101	Omit: also contains a GT20 module
PPTG_18630	CBM20	6.8e-07	2	82	0.888889	105	189	Omit: also contains a GT20 module
PPTG_20189	CBM20	1.4e-15	14	85	0.788889	19	97	Include: also contains a CBM47 domain
PPTG_05171	CBM23	0.00013	68	159	0.561728	133	227	Omit: has similarity to Complex I intermediate-associated protein 30
PPTG_01216	CBM25	6.6e-12	13	75	0.794872	157	224
PPTG_02681	CBM25	1.3e-16	5	76	0.910256	146	219
PPTG_02664	CBM32	2.2e-09	7	107	0.806452	291	398	Omit: contains discoidin domain (major domain of many blood coagulation factors) and has similarity to heat shock beta-11-like proteins
PPTG_02914	CBM32	1.5e-11	13	110	0.782258	53	173	Omit: contains discoidin domain (major domain of many blood coagulation factors) and has similarity to heat shock beta-11-like proteins
PPTG_04772	CBM32	3.1e-10	10	108	0.790323	15	117	Omit: contains discoidin domain (major domain of many blood coagulation factors) and has similarity to heat shock beta-11-like proteins
PPTG_08777	CBM32	0.00033	8	71	0.508065	113	175	Omit: has similarity to heat shock beta-11-like proteins
PPTG_08920	CBM32	5.5e-05	35	109	0.596774	153	234
PPTG_09047	CBM32	2.3e-06	6	107	0.814516	17	122	Omit: shares significant homology to nuclear receptor 2C2-associated proteins
PPTG_09721	CBM32	6e-06	11	66	0.443548	23	85	Omit: shares significant homology to anaphase-promoting complex subunit 10
PPTG_13259	CBM32	1.7e-05	4	107	0.830645	284	389	Omit: classified as a ubiquitin ligase
PPTG_01092	CBM37	0.00015	38	61	0.370968	5060	5086
PPTG_10213	CBM38	7.9e-22	4	128	0.96124	2759	2977
PPTG_10596	CBM40	0.00079	88	174	0.480447	188	281	Include: contains a domain belongs to the Concanavalin A-like lectin/glucanases superfamily
PPTG_14659	CBM40	1.3e-07	89	175	0.480447	194	279	Include: contains a domain belongs to the Concanavalin A-like lectin/glucanases superfamily
PPTG_01939	CBM43	2.3e-15	1	74	0.879518	603	672
PPTG_01940	CBM43	1.3e-16	1	75	0.891566	559	631
PPTG_11184	CBM43	5.4e-16	2	75	0.879518	551	622
PPTG_02680 (V3)	CBM47	4.6e-09	5	79	0.578125	955	1037
PPTG_06044	CBM47	6.7e-08	24	124	0.78125	1041	1155	Omit: classified as a regulator-chromosome condensation (RCC1)
PPTG_08934 (V3)	CBM47	9.9e-14	2	125	0.960938	421	555
PPTG_11791	CBM47	6.3e-19	4	127	0.960938	1125	1264	Omit: classified as a regulator-chromosome condensation (RCC1)
PPTG_18605	CBM47	7.5e-05	3	73	0.546875	4870	4945
PPTG_20189	CBM47	1.1e-14	8	60	0.40625	122	173	Include: also contains a CBM20 domain
PPTG_05472	CBM50	1e-06	4	39	0.875	1480	1519
PPTG_09231	CBM50	3.9e-10	1	39	0.95	28	74	PPTG_09231 & PPTG_09232 may be the same protein, PPTG_09232 missing from v3
PPTG_09231	CBM50	8.2e-06	1	37	0.9	97	141	PPTG_09231 & PPTG_09232 may be the same protein, PPTG_09232 missing from v3
PPTG_09231	CBM50	4.8e-09	1	39	0.95	263	309	PPTG_09231 & PPTG_09232 may be the same protein, PPTG_09232 missing from v3
PPTG_09232	CBM50	3.9e-10	1	39	0.95	28	74	PPTG_09231 & PPTG_09232 may be the same protein, PPTG_09232 missing from v3
PPTG_09232	CBM50	8.2e-06	1	37	0.9	97	141	PPTG_09231 & PPTG_09232 may be the same protein, PPTG_09232 missing from v3
PPTG_09232	CBM50	4.8e-09	1	39	0.95	263	309	PPTG_09231 & PPTG_09232 may be the same protein, PPTG_09232 missing from v3
PPTG_13259	CBM51	3.5e-15	9	134	0.932836	709	861	Omit: classified as a ubiquitin ligase
PPTG_17743	CBM57	0.00031	50	134	0.571429	96	205	Include: poorly characterised family, small region of homology to an Arabidopsis receptor-like protein [NCBI: AEE30960]
PPTG_12538	CBM63	4.9e-07	4	71	0.858974	142	208
PPTG_12539	CBM63	2.2e-06	4	73	0.884615	137	205
PPTG_12540	CBM63	1.1e-05	4	72	0.871795	143	209
PPTG_12541	CBM63	6.3e-08	4	72	0.871795	141	208
PPTG_12542	CBM63	6.5e-09	2	74	0.923077	140	213
PPTG_12544	CBM63	5.1e-08	2	74	0.923077	140	213
PPTG_18384	CBM63	1.5e-07	2	74	0.923077	140	213
PPTG_18386	CBM63	2.4e-08	2	75	0.935897	139	211
PPTG_18395	CBM63	9.4e-08	2	75	0.935897	138	210
PPTG_18397	CBM63	2.9e-05	12	75	0.807692	141	202
PPTG_19415	CBM63	9.5e-07	2	74	0.923077	138	211
PPTG_19415	CBM63	1.5e-07	2	74	0.923077	253	326
PPTG_19485	CBM63	4.9e-09	2	75	0.935897	137	211	Truncated protein, analysis done using P. parasitica CJ01A1 homologue
PPTG_10662	CBM9	2.8e-28	2	146	0.791209	38	201
PPTG_01585	CE1	1.8e-07	25	143	0.519824	77	235	Omit: Annotated as a lipase, CAZyme modules not found by CAT analysis
PPTG_01594	CE1	2.6e-05	14	142	0.563877	4	150	Omit: Annotated as a lipase, CAZyme modules not found by CAT analysis
PPTG_02279	CE1	4e-17	8	143	0.594714	196	360	Omit: CE1 domain & length inconsistent by CAT analysis
PPTG_03920	CE1	1.4e-08	12	193	0.797357	191	448	Omit: No CE1 domains by CAT analysis, contains ? 5 TMD
PPTG_03921	CE1	2.1e-09	12	143	0.577093	129	272	Omit: No CE1 domains by CAT analysis, contains ? 1 TMD
PPTG_04301	CE1	1.9e-05	108	185	0.339207	104	215	Omit: No CE1 domains by CAT analysis, shares 62% identity with PPTG_04300 which does not have a CE1 module
PPTG_04359	CE1	2.5e-05	27	143	0.511013	5	167	Omit: No CE1 domains by CAT analysis
PPTG_04360	CE1	1.9e-05	22	172	0.660793	4	207	Omit: No CE1 domains by CAT analysis
PPTG_04361	CE1	7.7e-06	24	143	0.524229	5	179	Omit: No CE1 domains by CAT analysis
PPTG_04365	CE1	6e-08	29	207	0.784141	9	273	Omit: No CE1 domains by CAT analysis
PPTG_06099	CE1	7.1e-48	1	225	0.986784	21	278	Omit: No CE1 domains by CAT analysis, Identified as a S-formylglutathione hydrolase
PPTG_06868	CE1	2.1e-06	77	161	0.370044	176	273	CE1 length and domain inconsistent by CAT analysis but contains tannase and feruloyl esterase domain
PPTG_07423	CE1	1.1e-05	15	143	0.563877	198	383	Omit: No CE1 domains by CAT analysis
PPTG_07887	CE1	3.3e-13	15	208	0.85022	15	206	Omit: CE1 domain by CAT analysis Pfam analysis, shares 39% identity with NP_957043 acyl-protein thioesterase 2 [Danio rerio]
PPTG_10149	CE1	1.8e-08	11	209	0.872247	63	348	Omit: No CE1 domains by CAT analysis, shares 31% identity with PPTG_03920, 34% to PPTG_03921 but no TM domains
PPTG_10387	CE1	0.00014	29	123	0.414097	6	121	Omit: No CE1 domains by CAT analysis
PPTG_10777	CE1	1e-12	23	147	0.546256	40	241	Omit: CE1 length and domain inconsistent by CAT analysis
PPTG_11242	CE1	9.9e-05	23	174	0.665198	75	233	Omit: CE1 domain by Pfam CAT analysis
PPTG_11447	CE1	3.4e-07	8	198	0.837004	35	290	Omit: No CE1 domains by CAT analysis
PPTG_12720	CE1	1.2e-06	103	217	0.502203	149	334	Omit: CE1 length and domain inconsistent by CAT analysis
PPTG_12730	CE1	8.9e-05	106	208	0.449339	142	310	Omit: CE1 length and domain inconsistent by CAT analysis
PPTG_12733	CE1	7.2e-07	9	143	0.590308	16	229	Omit: CE1 length and domain inconsistent by CAT analysis
PPTG_12737	CE1	0.00023	30	175	0.638767	36	225	Omit: CE1 length and domain inconsistent by CAT analysis, contains epoxide hydrolase signiture motifs
PPTG_12738	CE1	5.8e-08	23	143	0.528634	36	178	Omit: CE1 length and domain inconsistent by CAT analysis, contains epoxide hydrolase signiture motifs
PPTG_13745	CE1	2.8e-05	29	140	0.488987	7	141	Omit: No CE1 domains by CAT analysis
PPTG_14144	CE1	2e-06	15	174	0.700441	162	365	Omit: No CE1 domains by CAT analysis
PPTG_14182	CE1	0.00026	10	143	0.585903	64	231	Omit: No CE1 domains by CAT analysis
PPTG_15024	CE1	3e-05	22	147	0.550661	175	314	Omit: No CE1 domains by CAT analysis
PPTG_18194	CE1	0.00018	13	125	0.493392	120	223	Omit: No CE1 domains by CAT analysis
PPTG_18390	CE1	3.6e-10	41	143	0.449339	47	178	Omit: No CE1 domains by CAT analysis
PPTG_19412	CE1	5.9e-10	41	176	0.594714	322	449	Omit: No CE1 domains by CAT analysis
PPTG_19527	CE1	1.4e-11	10	221	0.929515	80	340	Omit: No CE1 domains by CAT analysis
PPTG_19740	CE1	3.1e-06	15	142	0.559471	5	150	Omit: Annotated as a lipase, CAZyme modules not found by CAT analysis
PPTG_19968	CE1	2.2e-10	17	141	0.546256	38	153	Omit: No CE1 domains by CAT analysis
PPTG_20131	CE1	2.2e-05	12	119	0.471366	39	135	Omit: No CE1 domains by CAT analysis
PPTG_00395	CE10	6.6e-29	75	187	0.328446	98	227	Omit: contains esterase lipase motifs, the vast majority (if not all) of the members of this family are esterases acting on non-carbohydrate substrates
PPTG_00396	CE10	1.4e-31	75	188	0.331378	98	232	Omit: contains esterase lipase motifs, the vast majority (if not all) of the members of this family are esterases acting on non-carbohydrate substrates
PPTG_00398	CE10	1.1e-28	76	193	0.343109	99	247	Omit: contains esterase lipase motifs, the vast majority (if not all) of the members of this family are esterases acting on non-carbohydrate substrates
PPTG_02443	CE10	3.4e-09	68	210	0.416422	544	707	Omit: contains esterase lipase motifs, the vast majority (if not all) of the members of this family are esterases acting on non-carbohydrate substrates
PPTG_03658	CE10	3.3e-25	69	180	0.325513	111	233	Omit: contains esterase lipase motifs, the vast majority (if not all) of the members of this family are esterases acting on non-carbohydrate substrates
PPTG_03659	CE10	9.1e-23	46	183	0.40176	66	214	Omit: contains esterase lipase motifs, the vast majority (if not all) of the members of this family are esterases acting on non-carbohydrate substrates
PPTG_04107	CE10	2.2e-33	86	337	0.73607	158	409	Omit: contains esterase lipase motifs, the vast majority (if not all) of the members of this family are esterases acting on non-carbohydrate substrates
PPTG_04108	CE10	8.2e-30	84	335	0.73607	159	412	Omit: contains esterase lipase motifs, the vast majority (if not all) of the members of this family are esterases acting on non-carbohydrate substrates
PPTG_05249	CE10	4.4e-43	65	334	0.788856	56	320	Omit: contains esterase lipase motifs, the vast majority (if not all) of the members of this family are esterases acting on non-carbohydrate substrates
PPTG_06514	CE10	5.3e-38	78	316	0.697947	195	452	Omit: contains esterase lipase motifs, the vast majority (if not all) of the members of this family are esterases acting on non-carbohydrate substrates
PPTG_06515	CE10	4.8e-43	77	329	0.739003	176	454	Omit: contains esterase lipase motifs, the vast majority (if not all) of the members of this family are esterases acting on non-carbohydrate substrates
PPTG_06596	CE10	1.7e-24	48	308	0.762463	485	760	Omit: contains esterase lipase motifs, the vast majority (if not all) of the members of this family are esterases acting on non-carbohydrate substrates
PPTG_07367	CE10	1.1e-09	78	226	0.434018	75	219	Omit: contains esterase lipase motifs, the vast majority (if not all) of the members of this family are esterases acting on non-carbohydrate substrates
PPTG_07429	CE10	6.4e-32	74	333	0.759531	98	365	Omit: contains esterase lipase motifs, the vast majority (if not all) of the members of this family are esterases acting on non-carbohydrate substrates
PPTG_07934	CE10	7.9e-06	164	309	0.42522	43	141	Omit: contains esterase lipase motifs, the vast majority (if not all) of the members of this family are esterases acting on non-carbohydrate substrates
PPTG_09884	CE10	5.2e-34	93	337	0.715543	183	426	Omit: contains esterase lipase motifs, the vast majority (if not all) of the members of this family are esterases acting on non-carbohydrate substrates
PPTG_09887	CE10	3.4e-36	94	332	0.697947	158	399	Omit: contains esterase lipase motifs, the vast majority (if not all) of the members of this family are esterases acting on non-carbohydrate substrates
PPTG_09891	CE10	3.1e-09	187	316	0.378299	7	127	Omit: contains esterase lipase motifs, the vast majority (if not all) of the members of this family are esterases acting on non-carbohydrate substrates
PPTG_09892	CE10	4e-30	130	334	0.59824	226	424	Omit: contains esterase lipase motifs, the vast majority (if not all) of the members of this family are esterases acting on non-carbohydrate substrates
PPTG_09908	CE10	2.3e-36	86	338	0.739003	295	549	Omit: contains esterase lipase motifs, the vast majority (if not all) of the members of this family are esterases acting on non-carbohydrate substrates
PPTG_09909	CE10	4.9e-31	129	336	0.607038	205	405	Omit: contains esterase lipase motifs, the vast majority (if not all) of the members of this family are esterases acting on non-carbohydrate substrates
PPTG_09913	CE10	3e-32	80	317	0.695015	169	408	Omit: contains esterase lipase motifs, the vast majority (if not all) of the members of this family are esterases acting on non-carbohydrate substrates
PPTG_10879	CE10	2.8e-37	81	308	0.665689	29	255	Omit: contains esterase lipase motifs, the vast majority (if not all) of the members of this family are esterases acting on non-carbohydrate substrates
PPTG_12197	CE10	1.2e-43	68	309	0.706745	260	564	Omit: contains esterase lipase motifs, the vast majority (if not all) of the members of this family are esterases acting on non-carbohydrate substrates
PPTG_12375	CE10	6.4e-44	93	332	0.70088	457	705	Omit: contains esterase lipase motifs, the vast majority (if not all) of the members of this family are esterases acting on non-carbohydrate substrates
PPTG_13924	CE10	2.8e-08	45	278	0.683284	451	683	Omit: contains esterase lipase motifs, the vast majority (if not all) of the members of this family are esterases acting on non-carbohydrate substrates
PPTG_14185	CE10	8e-06	85	206	0.354839	103	226	Omit: contains esterase lipase motifs, the vast majority (if not all) of the members of this family are esterases acting on non-carbohydrate substrates
PPTG_19473	CE10	2.8e-32	84	316	0.680352	136	371	Omit: contains esterase lipase motifs, the vast majority (if not all) of the members of this family are esterases acting on non-carbohydrate substrates
PPTG_19854	CE10	1.6e-05	98	208	0.322581	48	157	Omit: contains esterase lipase motifs, the vast majority (if not all) of the members of this family are esterases acting on non-carbohydrate substrates
PPTG_20345	CE10	5.1e-19	93	199	0.31085	322	442	Omit: contains esterase lipase motifs, the vast majority (if not all) of the members of this family are esterases acting on non-carbohydrate substrates
PPTG_03201	CE11	9.1e-79	1	270	0.99262	5	302	Omit: Identified as a UDP-3-O-[3-hydroxymyristoyl] N-acetylglucosamine deacetylase involved in lipid A biosynthesis
PPTG_08049	CE12	3.8e-16	2	162	0.761905	20	193
PPTG_08050	CE12	6.7e-13	2	160	0.752381	42	213
PPTG_08051	CE12	9e-12	1	159	0.752381	65	242
PPTG_08052	CE12	1.3e-11	3	161	0.752381	67	244
PPTG_08053	CE12	2e-11	2	160	0.752381	122	299
PPTG_08054	CE12	5e-13	2	163	0.766667	33	209
PPTG_10332	CE12	4.1e-11	3	160	0.747619	46	223
PPTG_10335 (V3)	CE12	1.3e-07	68	159	0.433333	43	152	Include: has significant homology to other CE12 proteins and may be truncated?
PPTG_10437	CE12	1e-13	2	164	0.771429	40	222
PPTG_10440	CE12	3.6e-14	2	162	0.761905	67	243	Alternate ATG used as start codon
PPTG_10441	CE12	1.2e-15	2	164	0.771429	41	219
PPTG_14690	CE12	2.6e-11	2	161	0.757143	38	216
PPTG_16433	CE12	5.2e-14	2	205	0.966667	13	205
PPTG_16477	CE12	2.7e-14	2	203	0.957143	13	202
PPTG_07123	CE13	1.9e-24	26	201	0.492958	78	271	Include: has 53% amino acid identity to CJ01A1 homologue of PPTG_19133
PPTG_10125	CE13	6.3e-26	25	194	0.476056	75	262	Include: has 45% amino acid identity to CJ01A1 homologue of PPTG_19133
PPTG_10126	CE13	4.7e-26	25	183	0.44507	77	253	Include: has 44% amino acid identity to CJ01A1 homologue of PPTG_19133
PPTG_10136	CE13	1.3e-19	29	176	0.414085	80	245	Include: has 48% amino acid identity to CJ01A1 homologue of PPTG_19133
PPTG_19133	CE13	4e-31	25	253	0.642254	71	317	Include: Truncated protein, analysis done using P. parasitica CJ01A1 homologue
PPTG_19428	CE13	2.6e-24	29	253	0.630986	80	318	Include: has 38% amino acid identity to CJ01A1 homologue of PPTG_19133
PPTG_06645	CE14	3.2e-13	1	123	0.983871	55	172	Omit: involved in GPI anchor formation
PPTG_18455	CE14	0.0006	24	81	0.459677	331	388	Omit: contains GHMP kinases N terminal domain, P. infestans homolog (PITG_02198) is not a CE14
PPTG_04697	CE2	2.7e-56	1	209	0.995215	240	457
PPTG_16036	CE3	7.9e-09	54	189	0.695876	86	232
PPTG_01441	CE4	6.8e-12	24	124	0.769231	114	214
PPTG_12926	CE4	5.3e-18	9	106	0.746154	83	178
PPTG_07182	CE5	3.7e-37	1	186	0.978836	27	193
PPTG_08907	CE5	0.0004	66	175	0.57672	163	304	Lipase? Include: has some similarity to characterised cutinases [e. g. 22% identity to NCBI: AAA33334]
PPTG_19214	CE5	5.5e-51	1	183	0.962963	26	200	Truncated protein, EST data used to extend predicted protein and analysis done using P. parasitica CJ01A1
PPTG_19215	CE5	2e-52	1	183	0.962963	27	202
PPTG_03864	CE7	6.8e-05	154	269	0.367412	554	668	Omit: CE7 found only in bacteria, contains prolyl oligopeptidase family according to NCBI analysis
PPTG_08082	CE7	9.8e-12	56	299	0.776358	57	288	Omit: CE7 found only in bacteria, putative lysophospholipase according to NCBI analysis
PPTG_05287	CE8	6.1e-75	8	273	0.920139	43	314
PPTG_06231	CE8	7.4e-73	9	273	0.916667	49	324
PPTG_06233	CE8	3.7e-75	9	274	0.920139	49	327	Truncated protein, analysis done using P. parasitica P1976 homologue
PPTG_06239	CE8	8.2e-73	9	274	0.920139	49	328
PPTG_06240	CE8	2.1e-76	8	275	0.927083	48	328	Truncated protein, analysis done using P. parasitica CJ01A1 homologue
PPTG_06241	CE8	5.3e-75	2	273	0.940972	62	342
PPTG_06271	CE8	5.9e-73	3	274	0.940972	37	323
PPTG_06288	CE8	2.2e-71	3	274	0.940972	63	349
PPTG_07616	CE8	6.2e-76	3	273	0.9375	46	326
PPTG_08020	CE8	6.2e-70	9	274	0.920139	49	325
PPTG_09705	CE8	2.4e-71	3	273	0.9375	38	319
PPTG_10338	CE8	4.1e-76	3	271	0.930556	36	312
PPTG_10339	CE8	1.8e-73	3	271	0.930556	91	367
PPTG_10340	CE8	9.9e-74	3	271	0.930556	36	312
PPTG_14180	CE8	2.8e-80	3	273	0.9375	38	320
PPTG_03408	GH1	2.1e-161	4	428	0.988345	6	463
PPTG_04933	GH1	5.3e-123	2	425	0.986014	12	483
PPTG_05794	GH1	5.1e-129	4	425	0.981352	37	518
PPTG_12005	GH1	6.9e-133	10	426	0.969697	1	476
PPTG_12006	GH1	3.8e-136	4	426	0.983683	28	509
PPTG_12007	GH1	7.5e-138	4	427	0.986014	25	507
PPTG_12009	GH1	7.5e-128	3	425	0.983683	27	511
PPTG_12010	GH1	1.5e-143	3	426	0.986014	28	510
PPTG_12011	GH1	5.6e-139	3	426	0.986014	25	507
PPTG_12051	GH1	2.9e-133	3	425	0.983683	29	499
PPTG_12052	GH1	2.3e-139	4	426	0.983683	24	513	Truncated protein, analysis done using P. parasitica P10297 homologue
PPTG_12102	GH1	1.6e-136	3	427	0.988345	26	510
PPTG_15466	GH1	2.1e-168	2	428	0.993007	4	474
PPTG_18270	GH1	5.2e-171	10	428	0.974359	1	461	Truncated protein, analysis done using P. parasitica CJ01A1 homologue
PPTG_18271	GH1	6.8e-173	4	428	0.988345	6	472	Two unrelated transcipts combined, analysis done using P. parasitica P1976 homologue
PPTG_19353	GH1	3.1e-136	4	425	0.981352	28	508
PPTG_19709	GH1	3e-139	4	426	0.983683	24	513
PPTG_07666	GH10	7.4e-90	4	289	0.940594	34	329	Alternate ATG used as start codon
PPTG_17240 (V3)	GH10	5.1e-69	83	296	0.70297	2	222	Truncated, predicited 5' UTR has homology to coding regions of other GH10s, identical genes from other genomes suggests protein is longer and contains an intron
PPTG_17850	GH10	1.4e-86	3	289	0.943894	40	336
PPTG_17851	GH10	1.1e-88	2	289	0.947195	35	332	Alternate ATG used as start codon
PPTG_07904	GH105	3.1e-46	19	332	0.942771	57	395
PPTG_00096	GH109	1.3e-06	2	111	0.865079	31	142
PPTG_05919	GH109	1e-12	38	121	0.65873	42	119
PPTG_05920	GH109	6.3e-15	2	122	0.952381	7	118
PPTG_05921	GH109	2.3e-12	2	116	0.904762	8	113
PPTG_05922	GH109	7.8e-16	2	122	0.952381	10	123
PPTG_16158	GH109	2e-08	69	115	0.365079	61	107
PPTG_19299	GH109	4.2e-09	1	124	0.97619	10	122
PPTG_11504	GH12	3.2e-37	2	156	0.987179	90	238	Predicted protein extended after P. parasitica P10297 analysis
PPTG_11506	GH12	9.1e-13	4	119	0.737179	8	115	Predicted protein extended after scaffold analysis
PPTG_16267	GH12	2.6e-43	2	156	0.987179	91	239
PPTG_16271	GH12	1.5e-39	2	156	0.987179	91	239
PPTG_16272	GH12	2.3e-42	2	156	0.987179	90	238
PPTG_16273	GH12	6.4e-41	2	156	0.987179	91	239
PPTG_16275	GH12	2.3e-33	2	156	0.987179	24	171
PPTG_16277	GH12	5.3e-28	51	156	0.673077	1	102	Scaffold analysis suggests that PPTG_16276 and PPTG_16277 cover different regions of the same protein
PPTG_16278	GH12	2.8e-37	4	156	0.974359	96	242
PPTG_16566	GH12	6.7e-43	2	156	0.987179	91	239
PPTG_16567	GH12	1.5e-42	3	155	0.974359	91	237
PPTG_19219	GH12	2.3e-32	2	153	0.967949	90	234
PPTG_19220	GH12	2.5e-41	3	156	0.980769	121	268
PPTG_19377	GH12	1.5e-44	2	156	0.987179	91	240
PPTG_19378	GH12	6.6e-46	2	156	0.987179	89	237
PPTG_03206	GH123	2.1e-61	102	510	0.758364	271	778
PPTG_02681	GH13	5.5e-19	23	258	0.785953	424	736
PPTG_08078	GH13	0.00019	63	165	0.341137	88	214
PPTG_00797	GH131	2.2e-24	35	243	0.815686	60	257
PPTG_10217	GH131	2.1e-18	37	252	0.843137	58	265
PPTG_10229	GH131	1.9e-24	44	246	0.792157	70	255
PPTG_10230	GH131	8.5e-16	35	241	0.807843	60	254
PPTG_10232	GH131	1.3e-24	35	252	0.85098	60	266
PPTG_00165	GH16	4.9e-07	4	91	0.460317	62	217
PPTG_00165	GH16	2.6e-09	124	189	0.343915	442	558
PPTG_03558	GH16	1.6e-05	107	186	0.417989	118	184
PPTG_08818	GH16	2.5e-07	3	115	0.592593	63	278
PPTG_08818	GH16	2.9e-11	122	189	0.354497	406	557
PPTG_10268	GH16	2.1e-08	4	97	0.492063	78	244
PPTG_10268	GH16	2e-09	129	189	0.31746	472	581
PPTG_12451	GH16	2.4e-05	4	116	0.592593	60	276
PPTG_12451	GH16	1.9e-11	122	189	0.354497	397	555
PPTG_12452	GH16	3.5e-08	4	116	0.592593	61	277
PPTG_12452	GH16	1.8e-11	122	189	0.354497	398	556
PPTG_12460	GH16	6.8e-09	12	144	0.698413	84	300
PPTG_12460	GH16	6.8e-09	122	189	0.354497	447	570
PPTG_12463	GH16	2e-07	4	100	0.507937	64	233
PPTG_12463	GH16	6.8e-07	122	189	0.354497	441	567
PPTG_12464	GH16	1.5e-05	4	92	0.465608	69	226
PPTG_12464	GH16	2.3e-09	122	189	0.354497	437	568
PPTG_12465	GH16	1.7e-06	4	92	0.465608	48	207
PPTG_12465	GH16	7.3e-09	122	189	0.354497	408	551
PPTG_12466	GH16	4.4e-06	3	92	0.470899	163	323
PPTG_12466	GH16	1.6e-07	122	189	0.354497	544	667
PPTG_12467	GH16	7.1e-07	3	98	0.502646	67	235
PPTG_12467	GH16	1e-07	122	189	0.354497	434	570
PPTG_12473	GH16	1.1e-06	4	91	0.460317	69	226
PPTG_12473	GH16	2.3e-10	61	189	0.677249	356	573
PPTG_12474	GH16	1.2e-06	4	97	0.492063	145	310
PPTG_12474	GH16	3.3e-10	122	189	0.354497	519	648
PPTG_12475	GH16	8.6e-07	4	91	0.460317	59	216
PPTG_12475	GH16	2.7e-09	122	189	0.354497	417	563
PPTG_13012	GH16	5.8e-07	4	91	0.460317	68	225
PPTG_13012	GH16	8.8e-08	122	189	0.354497	437	570
PPTG_16550	GH16	3.6e-05	67	144	0.407407	288	383
PPTG_19587	GH16	3e-07	4	115	0.587302	28	243
PPTG_19587	GH16	1.6e-09	129	189	0.31746	418	527
PPTG_20452	GH16	0.00069	32	100	0.359788	18	166
PPTG_20452	GH16	1.4e-12	122	189	0.354497	426	557
PPTG_01182	GH17	3.6e-19	25	306	0.903537	37	284
PPTG_02886	GH17	1.1e-20	3	310	0.987138	24	278
PPTG_02889	GH17	6.1e-19	2	310	0.990354	23	276
PPTG_02896	GH17	4.5e-23	15	309	0.945338	44	303
PPTG_02900	GH17	1.4e-22	15	309	0.945338	44	303
PPTG_04856	GH17	2.7e-18	44	306	0.842444	111	333
PPTG_05079	GH17	9.6e-19	27	306	0.897106	79	319
PPTG_07724	GH17	1.8e-19	2	306	0.977492	26	280
PPTG_09701	GH17	4.5e-24	12	306	0.945338	32	286	truncated protein, analysis done with P. parasitica P1569 homolog
PPTG_10954	GH17	1e-23	12	306	0.945338	43	296
PPTG_11267	GH17	9e-24	11	310	0.961415	35	281
PPTG_15563	GH17	9.1e-25	9	306	0.954984	44	306
PPTG_15564	GH17	1.4e-24	11	306	0.948553	47	305
PPTG_17185	GH17	2e-20	2	306	0.977492	25	279
PPTG_17186	GH17	9.1e-25	2	306	0.977492	23	277
PPTG_17187	GH17	1.2e-19	21	308	0.92283	44	282
PPTG_17188	GH17	1.2e-18	2	303	0.967846	27	280
PPTG_17201	GH17	2.4e-18	2	306	0.977492	28	283
PPTG_18983	GH17	1.2e-22	12	306	0.945338	46	300
PPTG_09238	GH18	3.6e-23	82	279	0.665541	207	400
PPTG_14175	GH18	3.1e-19	29	158	0.435811	125	293
PPTG_18999	GH18	1.1e-40	29	279	0.844595	58	374
PPTG_17667	GH19	8.7e-64	6	231	0.974026	70	274
PPTG_17668	GH19	2.1e-55	7	197	0.822511	59	226
PPTG_12094	GH2	3.6e-85	35	576	0.719415	27	814
PPTG_13804	GH28	3.5e-63	5	310	0.938462	197	505
PPTG_15162	GH28	3.5e-64	5	316	0.956923	75	390
PPTG_15163	GH28	9.9e-57	6	317	0.956923	76	391
PPTG_15164	GH28	5.8e-66	6	317	0.956923	137	452
PPTG_15165	GH28	5.4e-66	6	317	0.956923	127	442
PPTG_15168	GH28	4.4e-65	5	317	0.96	46	362
PPTG_15169	GH28	2.1e-64	6	307	0.926154	65	368
PPTG_15170	GH28	6.8e-62	6	307	0.926154	82	385
PPTG_15171	GH28	1.9e-59	6	308	0.929231	56	359
PPTG_15172	GH28	3.3e-62	6	307	0.926154	88	391	Truncated protein, analysis done using P. parasitica CJ01A1 homologue
PPTG_15173	GH28	2.2e-64	7	317	0.953846	48	361
PPTG_15174	GH28	7.6e-65	6	317	0.956923	46	360
PPTG_15176	GH28	2.8e-62	5	317	0.96	75	390
PPTG_15177	GH28	7.7e-63	5	317	0.96	43	358
PPTG_15179	GH28	2.1e-69	5	317	0.96	45	361
PPTG_17581	GH28	1.8e-60	7	317	0.953846	124	439
PPTG_17704	GH28	1.5e-63	4	317	0.963077	151	467
PPTG_20263	GH28	1.6e-26	6	159	0.470769	123	271
PPTG_00397	GH3	5.9e-42	3	216	0.986111	69	276
PPTG_05809	GH3	1.6e-60	4	214	0.972222	72	321
PPTG_05877	GH3	2.7e-58	5	216	0.976852	116	338
PPTG_08568	GH3	1.2e-56	4	203	0.921296	114	323
PPTG_09662	GH3	1.1e-60	5	216	0.976852	111	333
PPTG_12682	GH3	1.4e-58	4	215	0.976852	112	334
PPTG_13400	GH3	9.2e-59	8	216	0.962963	117	336
PPTG_13811	GH3	5.4e-58	5	203	0.916667	113	321
PPTG_14386	GH3	5.1e-69	3	215	0.981481	64	314
PPTG_14391	GH3	2.6e-61	5	215	0.972222	112	333
PPTG_14482	GH3	3.3e-60	5	203	0.916667	115	323
PPTG_14483	GH3	2.3e-62	5	201	0.907407	110	316
PPTG_14484	GH3	9.7e-65	5	207	0.935185	125	337
PPTG_14613	GH3	5.7e-59	4	214	0.972222	72	321
PPTG_14623	GH3	4.2e-59	4	214	0.972222	74	321
PPTG_14801	GH3	2e-60	5	205	0.925926	147	357
PPTG_15935	GH3	5.4e-13	14	81	0.310185	116	183
PPTG_15936	GH3	6.4e-35	74	202	0.592593	3	141	Truncated protein, analysis done using P. parasitica CJ01A1 homologue, may be PPTG_23741 in V3
PPTG_15937	GH3	2.2e-55	4	201	0.912037	115	322
PPTG_15938	GH3	4.1e-56	6	216	0.972222	117	338	Truncated protein, may be PPTG_24618 in V3
PPTG_15939	GH3	6.2e-60	5	215	0.972222	172	393	Truncated protein, analysis done using P. parasitica P1976 homologue
PPTG_15963	GH3	3.3e-55	4	201	0.912037	84	287
PPTG_16224	GH3	9.5e-21	5	87	0.37963	111	193	Truncated protein, no alternative homolog
PPTG_19569	GH3	4.5e-59	5	206	0.930556	112	315	truncated protein, PPTG_19568 and PPTG_19569 may cover two regions of one protein, may be PPTG_24618 in V3
PPTG_19675	GH3	6.7e-63	5	215	0.972222	111	332
PPTG_03369	GH30	1.3e-110	13	416	0.966427	85	530
PPTG_07665	GH30	2.7e-116	9	416	0.976019	82	530
PPTG_08507	GH30	2.2e-104	10	362	0.844125	108	487
PPTG_08508	GH30	8.5e-105	11	362	0.841727	101	481
PPTG_08509	GH30	2.6e-108	10	362	0.844125	110	489
PPTG_08511	GH30	2.6e-103	11	362	0.841727	99	479	shares 80.42% amino acid identity with PPTG_08508 and contains a CBM13/ricin motif according to NCBI analysis
PPTG_09210	GH30	1.5e-112	13	415	0.964029	90	535
PPTG_09211	GH30	5.7e-116	14	416	0.964029	88	530
PPTG_09212	GH30	1.1e-113	9	416	0.976019	82	532
PPTG_09214	GH30	7.2e-105	11	415	0.968825	86	541
PPTG_09215	GH30	4.4e-111	8	416	0.978417	83	534
PPTG_09216	GH30	4.5e-112	7	416	0.980815	83	540
PPTG_09217	GH30	6.4e-114	9	416	0.976019	82	532
PPTG_14237	GH30	1.8e-115	11	416	0.971223	85	530
PPTG_14859	GH30	2e-58	14	415	0.961631	46	512
PPTG_14860	GH30	2.2e-60	10	416	0.973621	24	491	Truncated protein, analysis done using P. parasitica CJ01A1 homologue
PPTG_15283	GH30	2.8e-51	27	415	0.930456	41	505
PPTG_16010	GH30	2.2e-60	10	416	0.973621	24	491	Truncated protein, analysis done using P. parasitica CJ01A1 homologue
PPTG_16065	GH30	2.9e-45	7	414	0.976019	19	512
PPTG_18120	GH30	6.6e-63	7	416	0.980815	20	492
PPTG_01216	GH31	6.9e-152	3	427	0.992974	475	966
PPTG_01217	GH31	1.5e-150	3	427	0.992974	250	741	identified by blast, Truncated protein, analysis done using P. parasitica CJ01A1 homologue
PPTG_02261	GH31	1.3e-141	2	426	0.992974	409	881
PPTG_03687	GH31	1.4e-60	5	422	0.976581	300	777
PPTG_07818	GH31	8.8e-144	2	427	0.995316	406	879
PPTG_09366	GH31	1.5e-150	3	427	0.992974	250	741	Truncated protein, PPTG_03665 and 03666 could be different regions of the same protein, analysis done using P. parasitica CJ01A1 homologue
PPTG_10577	GH31	1.4e-57	6	422	0.974239	290	766
PPTG_12379	GH31	5.7e-96	113	427	0.735363	575	981
PPTG_12772	GH31	1.2e-76	2	241	0.559719	239	542	Truncated protein, PPTG_12772 and PPTG_12773 may be part of same protein
PPTG_12773	GH31	4e-61	262	426	0.384075	1	168	Truncated protein, PPTG_12772 and PPTG_12773 may be part of same protein
PPTG_09924	GH32	4.7e-61	1	282	0.959044	39	369	Truncated protein, analysis done using P. parasitica P1569 homologue, PPTG_09924 and PPTG_09925 may be part of same protein, may be PPTG_22710 in V3
PPTG_09926	GH32	4.5e-62	1	282	0.959044	46	375
PPTG_09927	GH32	4.7e-59	1	282	0.959044	45	374
PPTG_09929	GH32	5.3e-61	1	282	0.959044	46	375
PPTG_09934	GH32	8.5e-63	1	282	0.959044	47	376
PPTG_10223	GH35	6.7e-88	1	306	0.993485	93	394
PPTG_18612	GH37	1.8e-159	1	491	0.997963	87	633
PPTG_18624	GH37	3.4e-161	2	489	0.991853	185	731
PPTG_11759	GH38	1.3e-72	1	268	0.992565	45	346
PPTG_15710	GH43	2e-42	11	247	0.951613	33	320
PPTG_15711	GH43	1.7e-44	12	247	0.947581	34	320
PPTG_15714	GH43	7.9e-46	1	247	0.991935	21	320
PPTG_15715	GH43	8.5e-44	12	247	0.947581	33	319
PPTG_17405	GH43	1.2e-46	9	247	0.959677	31	327
PPTG_17406	GH43	4.4e-32	9	137	0.516129	31	189	Truncated protein, PPTG_17406 and 17407 could cover different regions of the same protein, assumed to be the same as PPTG_17406 from CJ01A1
PPTG_17407	GH43	8.1e-46	9	247	0.959677	31	327	Truncated protein, analysis done using P. parasitica CJ01A1 homologue
PPTG_07191	GH46	0.00056	76	169	0.418919	42	136	Omit: is a ribosomal protein
PPTG_01016	GH47	1.8e-135	1	446	0.997758	146	585
PPTG_03696	GH47	7.4e-133	1	444	0.993274	46	547
PPTG_11877	GH47	1e-118	1	445	0.995516	89	533
PPTG_16418	GH47	7.8e-137	1	446	0.997758	144	588
PPTG_18414	GH47	1.7e-134	1	446	0.997758	251	683
PPTG_01140	GH5	8.2e-14	97	237	0.509091	39	338
PPTG_01151	GH5	5.5e-29	2	237	0.854545	25	525
PPTG_01483	GH5	1.2e-37	12	240	0.829091	55	353
PPTG_01939	GH5	7.1e-33	28	219	0.694545	194	468
PPTG_01940	GH5	6.9e-33	27	219	0.698182	144	421
PPTG_03220	GH5	9.5e-39	4	240	0.858182	34	348
PPTG_03499	GH5	9.3e-31	7	238	0.84	35	347
PPTG_03844	GH5	3.9e-32	3	239	0.858182	175	527
PPTG_03845	GH5	1.6e-31	3	238	0.854545	175	527
PPTG_03846	GH5	1.2e-33	3	240	0.861818	169	523
PPTG_03847	GH5	2.2e-32	3	240	0.861818	179	529
PPTG_04558	GH5	1.5e-14	40	235	0.709091	27	335	Included due to homology, removal of 5' region resulted in indentification of GH5 module, used P10297 homolog
PPTG_05786	GH5	3.8e-32	3	238	0.854545	238	587
PPTG_05787	GH5	7.7e-32	3	240	0.861818	18	369
PPTG_05788	GH5	2.4e-20	67	240	0.629091	3	264
PPTG_06145	GH5	1.6e-43	6	239	0.847273	17	341
PPTG_11184	GH5	1.2e-36	27	219	0.698182	135	412
PPTG_11518	GH5	6.4e-39	24	241	0.789091	217	506
PPTG_13105	GH5	1.5e-34	24	239	0.781818	220	507
PPTG_16240	GH5	4.7e-35	28	244	0.785455	92	382
PPTG_16243	GH5	8.7e-39	26	240	0.778182	122	409
PPTG_16244	GH5	1.5e-43	28	238	0.763636	152	435
PPTG_18368	GH5	2.9e-30	11	233	0.807273	67	375
PPTG_18765	GH5	1.7e-38	7	236	0.832727	163	517
PPTG_19349	GH5	6.1e-08	128	235	0.389091	23	183	Include: truncated protein? 5' sequence unknown, unable to identity a larger ORF in alternate genome due frame shift caused by a possible intron
PPTG_18794	GH53	3.4e-79	2	332	0.964912	26	339
PPTG_19164	GH53	3.5e-81	2	317	0.921053	61	370
PPTG_19165	GH53	4.1e-26	170	309	0.406433	35	168	Include: truncated protein: PPTG_19165 and PPTG_19166 are adjacent on same scaffold and cover two adjacent regions of similar proteins
PPTG_19167	GH53	8.4e-82	2	335	0.973684	27	344
PPTG_19168	GH53	6.1e-83	1	332	0.967836	24	339
PPTG_18202	GH54	5e-94	1	217	0.683544	20	231
PPTG_00136	GH6	2e-54	15	289	0.931973	36	291
PPTG_00138	GH6	7.7e-56	12	289	0.942177	33	291
PPTG_00140	GH6	9e-63	11	289	0.945578	43	299
PPTG_00141	GH6	7.5e-57	13	289	0.938776	40	293
PPTG_00142 (V3)	GH6	1.2e-57	14	289	0.935374	41	294
PPTG_03559	GH6	4e-55	17	290	0.928571	44	293
PPTG_18125	GH6	2.9e-58	13	288	0.935374	39	292
PPTG_01153 (V3)	GH61	0.00045	116	194	0.359447	41	118	Omit, predicted protein no longer contains a CAZyme module
PPTG_16176	GH63	9.2e-25	317	567	0.438596	598	890	Include: similarity to characterised mannosyl-oligosaccharide glucosidases (e. g. 35% to AAC18786)
PPTG_01943	GH7	6.3e-180	1	414	0.995181	16	454
PPTG_07012	GH7	1.8e-139	2	414	0.992771	26	458
PPTG_07017	GH7	1e-144	1	414	0.995181	26	460
PPTG_18587	GH7	8.6e-178	1	414	0.995181	24	463
PPTG_18588	GH7	7e-54	260	414	0.371084	1	173	PPTG_18588 and PPTG_18589 are adjacent on same scaffold, they cover two halves of other GH7 proteins
PPTG_18588 + 18589	GH7	1.1e-175	1	414	0.995181	27	468
PPTG_18589	GH7	4.1e-104	1	226	0.542169	27	254	PPTG_18588 and PPTG_18589 are adjacent on same scaffold, they cover two halves of other GH7 proteins
PPTG_01578	GH72	1.9e-80	4	282	0.891026	22	327
PPTG_01579	GH72	9.5e-78	3	284	0.900641	7	315
PPTG_01580	GH72	4.7e-82	3	284	0.900641	20	329
PPTG_04441 (V3)	GH72	5.2e-25	138	284	0.467949	36	215
PPTG_04549 (V3)	GH72	6e-14	187	284	0.310897	9	134
PPTG_06144	GH72	6.6e-12	12	214	0.647436	18	216
PPTG_09208	GH72	5.7e-79	3	284	0.900641	22	326
PPTG_09835	GH72	6.6e-68	5	284	0.894231	20	334
PPTG_09841	GH72	1e-66	5	256	0.804487	25	303
PPTG_09842	GH72	8.2e-58	61	284	0.714744	1	249
PPTG_09843	GH72	1.6e-56	5	203	0.634615	29	237
PPTG_09844	GH72	2e-73	4	289	0.913462	28	339
PPTG_14787	GH72	1.2e-74	7	309	0.967949	30	378
PPTG_20175	GH72	6.4e-74	5	289	0.910256	29	339
PPTG_03331 (V3)	GH73	0.00031	61	102	0.320312	24	64	Omit: Version 3 proteins does not contain a GH73 module
PPTG_00922	GH78	4.3e-64	106	502	0.785714	396	821	Truncated protein, analysis done using P. parasitica P1569 homologue
PPTG_00925	GH78	2.3e-64	115	501	0.765873	408	824
PPTG_00926	GH78	3.3e-63	107	502	0.78373	397	821
PPTG_03793	GH78	6.5e-76	5	503	0.988095	59	634
PPTG_02307	GH81	1.2e-179	12	621	0.9791	108	783
PPTG_02370	GH81	2.9e-169	17	621	0.971061	78	745
PPTG_04547	GH81	2.6e-163	11	621	0.980707	99	772
PPTG_09868	GH81	2e-156	4	622	0.993569	91	817
PPTG_10114	GH81	5.6e-177	11	621	0.980707	67	729
PPTG_10139	GH81	3.6e-176	11	621	0.980707	133	794
PPTG_10140	GH81	1.5e-176	11	621	0.980707	70	731
PPTG_10161	GH81	3.8e-170	10	621	0.982315	96	766
PPTG_10162	GH81	2.1e-164	11	621	0.980707	99	772
PPTG_10166	GH81	9e-165	11	621	0.980707	98	771
PPTG_10594	GH81	7e-142	13	527	0.826367	198	767
PPTG_13594	GH81	1.4e-158	8	622	0.987138	37	746	Contains unknown 5' sequence, predicted protein from P10297 used.
PPTG_16828	GH81	9.8e-177	17	621	0.971061	116	787
PPTG_17873	GH81	2.3e-156	17	622	0.972669	72	771
PPTG_19888	GH81	1.4e-158	8	622	0.987138	37	746	Truncated protein, analysis done using P. parasitica P10297 homologue
PPTG_19889	GH81	5.3e-139	96	622	0.845659	3	600	Truncated protein, analysis done using P. parasitica P10297 homologue
PPTG_06070	GH85	1.4e-67	1	311	0.984127	251	538
PPTG_11754	GH89	1.7e-222	2	661	0.993967	76	752
PPTG_11777	GH89	4.7e-215	2	661	0.993967	80	760
PPTG_00208	GT1	1.6e-22	78	381	0.793194	173	530
PPTG_03641	GT1	6e-55	95	375	0.732984	208	519
PPTG_03641	GT1	1.6e-11	103	375	0.712042	962	1270
PPTG_03642	GT1	2.1e-53	102	375	0.71466	272	576
PPTG_03688	GT1	1.3e-52	92	377	0.746073	207	524
PPTG_03688	GT1	8.5e-11	120	375	0.667539	980	1272
PPTG_03726	GT1	1.3e-49	88	376	0.753927	205	524
PPTG_03726	GT1	1.3e-11	91	376	0.746073	993	1333
PPTG_03727	GT1	8.8e-53	92	375	0.740838	241	555
PPTG_03727	GT1	1.1e-16	196	375	0.468586	1086	1308
PPTG_03734	GT1	2.1e-51	92	377	0.746073	211	527
PPTG_03734	GT1	3.6e-13	94	376	0.73822	972	1309
PPTG_03735	GT1	2.4e-51	93	374	0.735602	221	533
PPTG_03735	GT1	7.1e-12	197	375	0.465969	990	1204
PPTG_06090	GT1	4.5e-26	111	380	0.704188	202	556
PPTG_07361	GT10	4.4e-38	89	315	0.651297	696	928
PPTG_14132	GT10	2e-34	156	305	0.429395	731	890
PPTG_01267	GT19	3.9e-46	2	148	0.412429	32	191
PPTG_18550	GT19	2.7e-76	38	346	0.870056	1	396
PPTG_06087	GT2	3.3e-29	2	164	0.964286	77	251
PPTG_10442	GT2	0.00097	44	116	0.428571	37	107
PPTG_11900	GT2	6.8e-09	2	165	0.970238	234	465
PPTG_12937	GT2	5.6e-12	2	108	0.630952	347	534
PPTG_12937	GT2	3e-08	105	168	0.375	645	708
PPTG_12938	GT2	2.6e-11	2	108	0.630952	338	525
PPTG_12938	GT2	8.3e-08	105	168	0.375	637	700
PPTG_16268	GT2	4e-09	2	107	0.625	344	529
PPTG_16268	GT2	8.3e-07	107	168	0.363095	640	701
PPTG_17615	GT2	0.00058	9	111	0.607143	45	153
PPTG_17616	GT2	0.00048	38	105	0.39881	165	235
PPTG_17902	GT2	2.6e-26	15	168	0.910714	564	817
PPTG_19149	GT2	3.5e-43	1	168	0.994048	8	178
PPTG_00683	GT20	8.3e-152	11	474	0.974737	46	512
PPTG_01027	GT20	5.8e-145	14	473	0.966316	12	505
PPTG_03706	GT20	1.6e-128	5	475	0.989474	264	765
PPTG_05053	GT20	7e-149	10	474	0.976842	55	540
PPTG_05315	GT20	9e-105	14	473	0.966316	8	558
PPTG_09237	GT20	3.1e-108	12	330	0.669474	87	424
PPTG_09237	GT20	1.2e-63	326	474	0.311579	505	731
PPTG_12666	GT20	2.4e-192	9	474	0.978947	182	660
PPTG_18630	GT20	8.2e-133	14	474	0.968421	314	810
PPTG_01846	GT22	1e-62	2	362	0.92545	7	436
PPTG_05780	GT22	1.3e-90	2	389	0.994859	40	465
PPTG_13365	GT22	3.6e-114	5	389	0.987147	15	422
PPTG_19333	GT22	8.6e-82	4	364	0.92545	12	407
PPTG_04233	GT24	2.4e-122	1	248	0.995968	1377	1622
PPTG_06678	GT25	0.00034	81	146	0.359116	26	92
PPTG_13536	GT28	5.5e-10	64	117	0.33758	69	122
PPTG_19765	GT30	1e-43	4	175	0.966102	64	261
PPTG_03692	GT31	1.4e-06	54	140	0.447917	164	237
PPTG_07360	GT31	4.9e-32	3	189	0.96875	222	427
PPTG_07361	GT31	2.9e-34	3	189	0.96875	227	434
PPTG_07362	GT31	1.9e-36	3	191	0.979167	229	425
PPTG_08426	GT31	6e-18	5	183	0.927083	114	297
PPTG_08429	GT31	1.3e-17	41	182	0.734375	143	297
PPTG_13690	GT31	1.2e-13	59	189	0.677083	107	259
PPTG_14130	GT31	9.4e-35	2	191	0.984375	224	426
PPTG_14132	GT31	1e-29	3	191	0.979167	223	411
PPTG_14133	GT31	3.3e-41	3	191	0.979167	203	405
PPTG_14134	GT31	5.9e-31	2	188	0.96875	202	385
PPTG_15891	GT32	7e-17	5	88	0.922222	109	186
PPTG_07875	GT33	8.2e-55	2	161	0.374118	18	178
PPTG_07953	GT33	5.8e-163	2	424	0.992941	18	456
PPTG_00201	GT4	5.1e-28	7	157	0.9375	277	430
PPTG_03780	GT4	0.00015	68	136	0.425	393	462
PPTG_03781	GT4	1.1e-05	75	138	0.39375	363	426
PPTG_03782	GT4	5.7e-06	71	138	0.41875	384	451
PPTG_03783	GT4	3.1e-07	79	136	0.35625	414	471
PPTG_03784	GT4	2.8e-06	74	136	0.3875	369	430
PPTG_09078	GT4	3.9e-20	60	147	0.54375	3	89
PPTG_09632	GT4	9e-28	6	153	0.91875	297	456
PPTG_10389	GT4	5.2e-08	19	126	0.66875	1176	1299
PPTG_10875	GT4	1.2e-40	11	148	0.85625	257	406
PPTG_14411	GT4	7.3e-18	7	128	0.75625	250	386
PPTG_18017	GT4	9.6e-09	69	137	0.425	389	456
PPTG_18155	GT4	3.3e-06	53	136	0.51875	359	444
PPTG_18182	GT4	0.00014	71	136	0.40625	354	418
PPTG_19867	GT4	2.3e-31	6	147	0.88125	212	352
PPTG_00551	GT41	1.4e-100	79	531	0.641135	29	607
PPTG_02510	GT41	3.3e-69	133	514	0.540426	283	859
PPTG_08735	GT41	1.3e-65	157	484	0.46383	422	947
PPTG_10389	GT41	1.9e-112	52	517	0.659574	39	725
PPTG_11895	GT41	8.6e-09	15	254	0.339007	110	330
PPTG_17683	GT41	5.7e-89	464	703	0.339007	478	725
PPTG_17683	GT41	1.2e-69	325	545	0.312057	737	960
PPTG_07063	GT45	8.6e-05	23	98	0.652174	38	115
PPTG_15722	GT45	1.8e-05	32	98	0.573913	198	266
PPTG_08579	GT48	3.1e-274	2	703	0.948579	850	1584
PPTG_13182	GT48	2.5e-247	2	661	0.891746	861	1558
PPTG_13258	GT48	8.1e-259	2	661	0.891746	860	1552
PPTG_14739	GT48	8.5e-272	21	712	0.935047	1	710
PPTG_14740	GT48	2e-283	3	709	0.955345	1128	1852
PPTG_15600	GT48	5e-274	2	721	0.972936	853	1600
PPTG_16032	GT48	3e-262	3	717	0.966171	1663	2343
PPTG_01363	GT50	2e-92	1	261	0.992366	127	392
PPTG_02702	GT57	7.2e-142	2	478	0.989605	35	509
PPTG_16798	GT57	1.5e-145	3	477	0.985447	26	550
PPTG_05155	GT58	1.5e-135	2	364	0.994505	51	404
PPTG_14561	GT59	7.3e-109	2	362	0.891089	42	408
PPTG_07428	GT60	1.5e-73	4	329	0.984848	99	401
PPTG_08181	GT60	4.7e-95	1	329	0.993939	154	448
PPTG_09541	GT60	5.5e-60	1	330	0.99697	68	381
PPTG_10098	GT60	2.9e-45	3	329	0.987879	119	436
PPTG_13015	GT60	2.9e-56	2	329	0.990909	66	377
PPTG_13016	GT60	2e-59	2	330	0.993939	71	384
PPTG_13027	GT60	2.2e-61	2	330	0.993939	64	378
PPTG_04305	GT62	5.7e-39	7	266	0.966418	114	354
PPTG_04306	GT62	3.3e-39	7	266	0.966418	48	288
PPTG_04309	GT62	6e-41	7	266	0.966418	126	366
PPTG_11071	GT62	1.6e-40	16	266	0.932836	108	342
PPTG_14856	GT62	0.00049	55	137	0.30597	99	187
PPTG_08136	GT66	3.4e-170	11	603	0.854257	64	694
PPTG_11180	GT66	6.7e-150	11	601	0.851371	7	677
PPTG_04136	GT7	3.3e-58	20	249	0.916	52	297
PPTG_01764	GT71	4.6e-47	2	257	0.965909	114	379
PPTG_03276	GT71	1.2e-49	2	264	0.992424	279	508
PPTG_03277	GT71	1.4e-53	2	264	0.992424	257	485
PPTG_03296	GT71	6e-48	2	264	0.992424	282	511
PPTG_05042	GT71	7.6e-52	2	264	0.992424	194	424
PPTG_05108	GT71	8.2e-38	17	262	0.92803	3	260
PPTG_05112	GT71	5.1e-40	2	261	0.981061	79	350
PPTG_05118	GT71	1.1e-45	2	257	0.965909	115	378
PPTG_05119	GT71	4.5e-43	4	257	0.958333	122	385
PPTG_05120	GT71	9.7e-41	7	258	0.950758	113	374
PPTG_05121	GT71	8.1e-43	2	257	0.965909	106	371
PPTG_07515	GT71	8.1e-47	2	257	0.965909	68	331
PPTG_08767	GT71	5.1e-48	2	264	0.992424	157	424
PPTG_10062	GT71	1.1e-47	7	264	0.973485	2	232
PPTG_10074	GT71	2.9e-42	4	257	0.958333	69	331
PPTG_11038	GT71	6e-37	2	262	0.984848	80	377
PPTG_11066	GT71	1.2e-47	2	257	0.965909	105	370
PPTG_12261	GT71	1e-44	2	264	0.992424	164	395
PPTG_12366	GT71	1.6e-44	2	249	0.935606	141	424
PPTG_12367	GT71	2.5e-42	2	250	0.939394	181	463
PPTG_12367	GT71	3e-40	2	262	0.984848	668	973
PPTG_12367	GT71	3e-39	2	247	0.92803	1147	1427
PPTG_12367	GT71	6.4e-42	2	260	0.977273	1607	1902
PPTG_15441	GT71	4.3e-46	2	264	0.992424	157	389
PPTG_15442	GT71	3.9e-51	2	264	0.992424	118	352
PPTG_15443	GT71	1.2e-42	8	258	0.94697	41	299
PPTG_15444	GT71	6.2e-47	1	243	0.916667	160	378
PPTG_15446	GT71	5.3e-51	2	264	0.992424	55	290
PPTG_15447	GT71	9e-45	2	264	0.992424	52	284
PPTG_15448	GT71	3.5e-48	2	264	0.992424	56	288
PPTG_15449	GT71	5.9e-46	2	264	0.992424	71	303
PPTG_16887	GT71	1.3e-47	2	262	0.984848	89	384
PPTG_19019	GT71	7.7e-45	2	264	0.992424	255	487
PPTG_19020	GT71	2.2e-51	2	264	0.992424	328	562
PPTG_19021	GT71	4.7e-48	2	264	0.992424	198	431
PPTG_19023	GT71	5.9e-17	173	264	0.344697	5	90
PPTG_19024	GT71	1.7e-51	2	264	0.992424	211	445
PPTG_19025	GT71	1.7e-48	2	264	0.992424	204	436
PPTG_19026	GT71	2.1e-49	2	264	0.992424	54	288
PPTG_19029	GT71	6.6e-49	10	264	0.962121	5	232
PPTG_19030	GT71	5.2e-45	2	257	0.965909	96	360
PPTG_19031	GT71	3.7e-51	2	264	0.992424	67	299
PPTG_19034	GT71	4.4e-51	2	264	0.992424	220	452
PPTG_19036	GT71	2.7e-19	172	264	0.348485	4	90
PPTG_19131	GT71	4.4e-34	2	204	0.765152	278	458
PPTG_19132	GT71	3e-35	1	137	0.515152	232	364
PPTG_20198	GT71	1.2e-11	2	94	0.348485	8	99
PPTG_20198	GT71	1.2e-16	172	264	0.348485	144	230
PPTG_12235	GT76	7.4e-108	2	407	0.995086	6	430
PPTG_02471	GT8	2.1e-27	36	234	0.770428	50	249
PPTG_05150	GT8	2.5e-15	39	205	0.645914	78	229
PPTG_10210	GT8	1.2e-06	129	234	0.40856	301	398
PPTG_15880	GT8	2.7e-30	21	254	0.906615	73	306
PPTG_17054	GT8	1.7e-28	23	254	0.898833	157	388
PPTG_13490	GT90	2.4e-30	2	242	0.96	252	597
PPTG_05117	PL1	4.1e-42	17	199	0.90099	118	312
PPTG_09460	PL1	4.4e-36	21	200	0.886139	121	315
PPTG_12891	PL1	2.6e-42	21	200	0.886139	125	318
PPTG_12895	PL1	1.7e-15	17	79	0.306931	121	182	Truncated protein, PPTG_12895 and 12896 are adjacent on same scaffold, they may cover two regions of the same protein, both are absent from V3
PPTG_12896	PL1	2.6e-41	20	200	0.891089	390	584	Truncated protein, analysis done using P. parasitica P10297 homologue
PPTG_12899	PL1	5.1e-44	21	200	0.886139	128	321
PPTG_12899	PL1	4.7e-46	21	200	0.886139	617	809
PPTG_12901	PL1	8.4e-41	22	201	0.886139	123	315
PPTG_12902	PL1	3.3e-43	22	201	0.886139	156	348
PPTG_15699	PL1	2.6e-37	17	200	0.905941	117	315
PPTG_15703	PL1	9.6e-38	20	201	0.89604	121	317
PPTG_15707	PL1	1.1e-39	21	201	0.891089	122	317
PPTG_15708	PL1	6e-38	21	201	0.891089	122	317
PPTG_15709	PL1	1.2e-36	20	201	0.89604	121	318
PPTG_15712	PL1	2.8e-40	20	201	0.89604	121	316
PPTG_15713	PL1	7.9e-38	20	201	0.89604	121	318
PPTG_17499	PL1	4.9e-42	20	200	0.891089	127	323
PPTG_17505	PL1	1.2e-43	15	200	0.915842	125	326
PPTG_18908	PL1	4.5e-38	18	201	0.905941	119	318
PPTG_20190	PL1	9.6e-38	21	201	0.891089	122	317	Truncated protein, analysis done using P. parasitica P1569 homologue
PPTG_20191	PL1	9e-38	19	201	0.90099	120	317
PPTG_20388	PL1	8.4e-41	22	201	0.886139	123	315
PPTG_02947	PL3	2.9e-67	2	196	0.984772	210	407
PPTG_02947	PL3	1.6e-24	114	195	0.411168	438	522
PPTG_02949	PL3	4e-59	25	196	0.86802	1	176	Protein extended, 5' sequence missing,analysis done using protein from P. parasitica CJ010A1
PPTG_02950 (V3)	PL3	9.3e-32	86	196	0.558376	75	186
PPTG_02951	PL3	1.6e-66	2	196	0.984772	31	228
PPTG_03562	PL3	3.1e-73	2	196	0.984772	38	233
PPTG_04818	PL3	1.5e-36	2	195	0.979695	76	269
PPTG_05840	PL3	1.7e-52	25	191	0.84264	1	181
PPTG_05881	PL3	7.9e-57	2	157	0.786802	99	255
PPTG_07180	PL3	3e-69	3	196	0.979695	39	233
PPTG_07181	PL3	3e-69	3	196	0.979695	39	233
PPTG_08734	PL3	2.9e-64	4	191	0.949239	32	234
PPTG_11094	PL3	1.3e-65	2	186	0.93401	25	211
PPTG_11095	PL3	2.5e-65	2	194	0.974619	24	220
PPTG_11096	PL3	2.5e-65	2	194	0.974619	24	220
PPTG_18804	PL3	1.7e-58	2	157	0.786802	31	187
PPTG_19417	PL3	4.1e-63	4	190	0.944162	32	232	Truncated protein, analysis done using P. parasitica CJ01A1 homologue
PPTG_19418	PL3	3.2e-62	2	191	0.959391	14	217	Different start codon used
PPTG_05070	PL4	2.3e-43	22	354	0.585538	4	290	Truncated protein, analysis done using P. parasitica P1569 homologue
PPTG_05071	PL4	2.7e-94	7	562	0.978836	25	522	Truncated protein, PPTG_05070 and PPTG_05071 are adjacent on same scaffold, they may cover two halves of the same protein
PPTG_05072	PL4	1.8e-92	3	561	0.984127	41	564
PPTG_05073	PL4	7.3e-106	4	563	0.985891	25	530
PPTG_05074	PL4	1.3e-94	3	561	0.984127	41	568
PPTG_05103	PL4	4.8e-103	4	565	0.989418	24	531
PPTG_11400	PL6	3e-07	9	155	0.392473	1681	1831	Omit: NCBI analysis indicates that this is a SNF2 family helicase/ATPase and F-box protein
