# Supplementary material for: Bioinformatic characterisation of genes encoding cell wall degrading enzymes in the Phytophthora parasitica genome
Source: BMC Genomics. 2014 Sep 11;15:785. doi: 10.1186/1471-2164-15-785 (PMC4176579; doi:10.1186/1471-2164-15-785)
Supplement: Supplementary file 2 — Additional file 2: Details of putative P. parasitica INRA-310 (V2) CWDEs and their potential substrates. Truncated proteins and the P. parasitica strains used for analysis of specific proteins are indicated (P1569, P1976, P10297 and CJ01A1). HG = homogalacturonan, RGI = rhamnogalacturonan I, AGP = arabinogalactan proteins, GA = galacturonic acid. V3 = protein from P. parasitica INRA-310 (V3) used for analysis. The number of CAZyme modules and their E-values from dbCAN analysis or other features such as a Pfam domain are shown. SP = secretion signal determined by SignalP; “SP” = secretion signal if alternative nearby start codon is used; NN scores ≥ 0.5 = non-classical secretion; TMD = transmembrane domain, the location of which is indicated by N or C; GPI = glycosylphosphatidylinositol-anchored, ? = complete analysis was not possible due to truncated proteins in all P. parasitica strains and it was not possible to determine the likely substrate. (XLS 94 KB) [file 12864_2014_6467_MOESM2_ESM.xls]

## Sheet: Sheet1
Additional File 2		Details of putative P. parasitica INRA-310 (V2) CWDEs and their potential substrates.
CAZyme family	Number	Transcript names	Predicted substrate	Truncated protein	Alternate transcript (strain)	CAZy domains (number)	dbcan E-values	Secretion signal peptide	SecretomeP score	TMD (N or C)	GPI anchor
CBM1	17	PPTG_00479	cellulose (?-1,4-glucan)			1	5.6e-04	SP	—	—	—
		PPTG_04643	cellulose (?-1,4-glucan)			1	homology, CAT	SP	—	—	GPI
		PPTG_05666	cellulose (?-1,4-glucan)			1	homology, CAT	SP	—	—	—
		PPTG_05833	cellulose (?-1,4-glucan)			2	1.5e-07, 1.3e-07	SP	—	—	—
		PPTG_05834	cellulose (?-1,4-glucan)	wrong reading frame	V3	2	1.9e-7, 1.2e-7	SP	—	—	—
		PPTG_06045	cellulose (?-1,4-glucan)			2	2.5e-07, 9.4e-8	SP	—	—	—
		PPTG_07987	cellulose (?-1,4-glucan)			2	1.8e-04, 2.1e-06	SP	—	—	—
		PPTG_10047	cellulose (?-1,4-glucan)			1	homology, CAT	SP	—	—	GPI
		PPTG_13482	cellulose (?-1,4-glucan)			1	homology, CAT	"SP"	—	—	—
		PPTG_13483	cellulose (?-1,4-glucan)			2	homology, CAT, [88]	SP	—	—	—
		PPTG_17172	cellulose (?-1,4-glucan)			1	3.3e-09	SP	—	—	—
		PPTG_17441	cellulose (?-1,4-glucan)			1	homology, CAT	SP	—	—	—
		PPTG_17543	cellulose (?-1,4-glucan)			1	homology, CAT	SP	—	—	—
		PPTG_17544	cellulose (?-1,4-glucan)			1	homology, CAT	SP	—	—	—
		PPTG_19098	cellulose (?-1,4-glucan)			1	homology, CAT	SP	—	—	—
		PPTG_19719	cellulose (?-1,4-glucan)			1	1.0e-09	SP	—	—	—
		PPTG_19721	cellulose (?-1,4-glucan)			2	2.6e-11, 1.0e-12	SP	—	—	—
CBM9	1	PPTG_10662	hemicellulose			1	2.8e-28	—	NN=0.360	—	—
CBM13	3	PPTG_09699	hemicellulose			3	1.7e-09, 5.4e-17, 3.8e-10	—	NN=0.622	—	—
		PPTG_15107	hemicellulose	truncated?		6	6.4e-14, 9.7e-15, 6.2e-12, 9.6e-15, 1.3e-16, 6.0e-15	—	NN=0.558	N	—
		PPTG_16933	hemicellulose			1	4.2e-04	—	NN=0.477	—	—
		PPTG_20351	hemicellulose			3	1.6e-17, 2.2e-17, 1.2e-09	—	NN=0.502	—	—
CBM18	1	PPTG_13879	glycoproteins/chitin?			2	3.5e-17, 3.1e-07	SP	—	—	—
CBM20/CBM47	1	PPTG_20189	starch/fucose?			2	1.4e-15, 1.4e-14	—	NN=0.466	—	—
CBM32	1	PPTG_08920	pectins (PGA)			1	5.5e-05	SP	—	C	—
CBM37	1	PPTG_01092	?-1,4-glucan, ?-1,4-xylan	multiple domains		1	1.5e-04	?	?	?	?
CBM38	1	PPTG_10213	inulin	multiple domains		1	7.9e-22	?	?	?	?
CBM40	2	PPTG_10596	terminal sialic residues			1	7.9e-04	—	NN=0.553	—	—
		PPTG_14659	terminal sialic residues			1	1.3e-07	—	NN=0.409	—	—
CBM47	3	PPTG_02680	fucose?	truncated	V3	1	4.6e-09	—	NN=0.632	—	—
		PPTG_08934	fucose?	truncated	V3	1	9.9e-14	—	NN=0.341	—	—
		PPTG_18605	fucose?			1	7.5e-05	—	NN=0.483	—	—
CBM50	3	PPTG_05472	glycoproteins?			1	1.0e-06	—	NN=0.417	—	—
		PPTG_09231	glycoproteins?			3	3.9e-10, 8.2e-06, 4.8e-09	—	NN=0.732	—	—
		PPTG_09232	glycoproteins?			3	3.9e-10, 8.2e-06, 4.8e-09	—	NN=0.732	—	—
CBM57	1	PPTG_17743	?			1	3.1e-04	—	NN=0.715	—	—
CBM63	12	PPTG_12538	cellulose (?-1,4-glucan)			1	4.9e-07	SP	—	—	—
		PPTG_12539	cellulose (?-1,4-glucan)			1	2.2e-6	SP	—	—	—
		PPTG_12540	cellulose (?-1,4-glucan)			1	1.1e-05	SP	—	—	—
		PPTG_12541	cellulose (?-1,4-glucan)			1	6.3e-08	SP	—	—	—
		PPTG_12542	cellulose (?-1,4-glucan)			1	6.5e-09	SP	—	—	—
		PPTG_12544	cellulose (?-1,4-glucan)			1	5.1e-08	SP	—	—	—
		PPTG_18384	cellulose (?-1,4-glucan)			1	1.5e-07	SP	—	C	—
		PPTG_18386	cellulose (?-1,4-glucan)			1	2.4e-08	SP	—	C	—
		PPTG_18395	cellulose (?-1,4-glucan)			1	9.4e-08	SP	—	C	—
		PPTG_18397	cellulose (?-1,4-glucan)			1	2.9e-05	SP	—	C	—
		PPTG_19415	cellulose (?-1,4-glucan)			2	9.5e-07, 1.5e-07	SP	—	C	—
		PPTG_19485	cellulose (?-1,4-glucan)	truncated	CJ101A1	1	4.9e-09	SP	—	C	—
AA7	5	PPTG_15947	cellobiose (?-1,4-glucan)			1	7.1e-56	SP	—	—	—
		PPTG_15948	cellobiose (?-1,4-glucan)			1	1.9e-52	SP	—	—	—
		PPTG_15949	cellobiose (?-1,4-glucan)			1	1.1e-49	SP	—	—	—
		PPTG_15796	chitooligosaccharides (N-acetyl groups)			1	5.7e-89	SP	—	—	—
		PPTG_19661	cellobiose (?-1,4-glucan)			1	8.3e-36	SP	—	—	—
AA8	3	PPTG_04148	cellulose (?-1,4-glucan)			1	9.5e-87	SP	—	—	—
		PPTG_05659	cellulose (?-1,4-glucan)			1	1.8e-83	SP	—	—	—
		PPTG_18231	cellulose (?-1,4-glucan)			1	2.9e-79	SP	—	—	—
AA9	1	PPTG_03141	cellulose (?-1,4-glucan)			1	7.3e-07	SP	—	—	—
AA10	4	PPTG_03142	cellulose (?-1,4-glucan)			1	1.7e-6	SP	—	—	—
		PPTG_03081	cellulose (?-1,4-glucan)			1	2.4e-5	SP	—	—	—
		PPTG_03082	cellulose (?-1,4-glucan)			1	1.2e-05	SP	—	—	—
		PPTG_03083	cellulose (?-1,4-glucan)			1	3.8e-05	SP	—	—	—
CE1	3	PPTG_00806	hemicellulose (feruloyl groups on arabinose residues)			1	homology, tannase-feruloyl esterase (Pfam)	SP	—	—	—
		PPTG_06868	hemicellulose (feruloyl groups on arabinose residues)			1	2.1e-06	SP	—	—	—
		PPTG_19565	hemicellulose (feruloyl groups on arabinose residues)	truncated	19565	1	homology, tannase-feruloyl esterase (Pfam)	SP	—	—	—
CE2	1	PPTG_04697	hemicellulose (acetyl groups)			1	2.7e-56	—	NN=0.443	—	—
CE3	1	PPTG_16036	hemicellulose (acetyl groups)			1	7.9e-9	SP	—	—	—
CE4	2	PPTG_01441	hemicellulose (acetyl groups)			1	6.8e-12	SP	—	—	—
		PPTG_12926	hemicellulose (acetyl groups)			1	5.3e-18	SP	—	N	—
CE5	4	PPTG_07182	hemicellulose (acetyl groups)			1	3.7e-37	SP	—	—	—
		PPTG_08907	lipase?			1	4.0e-04	SP	—	—	GPI
		PPTG_19214	hemicellulose (acetyl groups)	truncated	CJ01A1	1	5.5e-51	SP	—	—	—
		PPTG_19215	hemicellulose (acetyl groups)			1	2.0e-52	SP	—	—	—
CE8	15	PPTG_05287	pectin (O6 methyl-groups on GA in HG)			1	6.1e-75	SP	—	—	—
		PPTG_06231	pectin (O6 methyl-groups on GA in HG)			1	7.4e-73	SP	—	—	—
		PPTG_06233	pectin (O6 methyl-groups on GA in HG)	truncated	P1976	1	3.7e-75	SP	—	—	—
		PPTG_06239	pectin (O6 methyl-groups on GA in HG)			1	8.2e-73	SP	—	—	GPI
		PPTG_06240	pectin (O6 methyl-groups on GA in HG)	truncated	CJ01A1	1	2.1e-76	SP	—	—	—
		PPTG_06241	pectin (O6 methyl-groups on GA in HG)			1	5.3e-75	SP	—	—	—
		PPTG_06271	pectin (O6 methyl-groups on GA in HG)			1	5.9e-73	SP	—	—	—
		PPTG_06288	pectin (O6 methyl-groups on GA in HG)			1	2.2e-71	SP	—	—	—
		PPTG_07616	pectin (O6 methyl-groups on GA in HG)			1	6.2e-76	SP	—	—	—
		PPTG_08020	pectin (O6 methyl-groups on GA in HG)			1	6.2e-70	SP	—	—	—
		PPTG_09705	pectin (O6 methyl-groups on GA in HG)			1	2.4e-71	SP	—	—	—
		PPTG_10338	pectin (O6 methyl-groups on GA in HG)			1	4.1e-76	SP	—	—	—
		PPTG_10339	pectin (O6 methyl-groups on GA in HG)			1	1.8e-73	"SP"	—	—	—
		PPTG_10340	pectin (O6 methyl-groups on GA in HG)			1	9.9e-74	SP	—	—	—
		PPTG_14180	pectin (O6 methyl-groups on GA in HG)			1	2.8e-80	SP	—	—	—
CE12	14	PPTG_08049	pectin (acetyl groups in HG & RGI)			1	3.8e-16	—	NN=0.611	—	—
		PPTG_08050	pectin (acetyl groups in HG & RGI)			1	6.7e-13	—	NN=0.907	N	—
		PPTG_08051	pectin (acetyl groups in HG & RGI)			1	9.0e-12	—	NN=0.922	N	—
		PPTG_08052	pectin (acetyl groups in HG & RGI)			1	1.3e-11	—	NN=0.899	N	—
		PPTG_08053	pectin (acetyl groups in HG & RGI)			1	2.0e-11	—	NN=0.940	N	—
		PPTG_08054	pectin (acetyl groups in HG & RGI)			1	5.0e-13	—	NN=0.902	—	—
		PPTG_10332	pectin (acetyl groups in HG & RGI)			1	4.1e-11	SP	—	—	—
		PPTG_10335	pectin (acetyl groups in HG & RGI)	Truncated?	V3	1	1.3e-7	—	NN=0.833	—	—
		PPTG_10437	pectin (acetyl groups in HG & RGI)			1	1.0e-13	SP	—	—	—
		PPTG_10440	pectin (acetyl groups in HG & RGI)			1	3.6e-14	"SP"	—	—	—
		PPTG_10441	pectin (acetyl groups in HG & RGI)			1	1.2e-15	—	NN=0.891	—	—
		PPTG_14690	pectin (acetyl groups in HG & RGI)			1	2.6e-11	SP	—	—	—
		PPTG_16433	pectin (acetyl groups in HG & RGI)			1	5.2e-14	—	NN=0.550	—	—
		PPTG_16477	pectin (acetyl groups in HG & RGI)			1	2.7e-14	—	NN=0.601	—	—
CE13	6	PPTG_07123	pectin (acetyl groups in HG)			1	1.9e-24	SP	—	—	GPI
		PPTG_10125	pectin (acetyl groups in HG)			1	6.3e-26	SP	—	—	—
		PPTG_10126	pectin (acetyl groups in HG)			1	4.7e-26	SP	—	—	—
		PPTG_10136	pectin (acetyl groups in HG)			1	1.3e-19	SP	—	—	—
		PPTG_19133	pectin (acetyl groups in HG)	truncated	P1569	1	4.0e-31	SP	—	—	—
		PPTG_19428	pectin (acetyl groups in HG)			1	2.6e-24	SP	—	—	GPI
GH1	17	PPTG_03408	cellulose & hemicellulose (?-1,4-glucan)			1	2.1e-161	—	NN=0.327	—	—
		PPTG_04933	cellulose & hemicellulose (?-1,4-glucan)			1	5.3e-123	"SP"	—	—	—
		PPTG_05794	cellulose & hemicellulose (?-1,4-glucan)			1	5.1e-129	SP	—	—	—
		PPTG_12005	cellulose & hemicellulose (?-1,4-glucan)	truncated	P10297	1	6.9e-133	SP	—	C	—
		PPTG_12006	cellulose & hemicellulose (?-1,4-glucan)			1	3.8e-136	SP	—	C	—
		PPTG_12007	cellulose & hemicellulose (?-1,4-glucan)			1	7.5e-138	SP	—	C	—
		PPTG_12009	cellulose & hemicellulose (?-1,4-glucan)			1	7.5e-128	SP	—	C	—
		PPTG_12010	cellulose & hemicellulose (?-1,4-glucan)			1	1.5e-143	SP	—	C	—
		PPTG_12011	cellulose & hemicellulose (?-1,4-glucan)			1	5.6e-139	SP	—	C	—
		PPTG_12051	cellulose & hemicellulose (?-1,4-glucan)			1	2.9e-133	SP	—	C	—
		PPTG_12052	cellulose & hemicellulose (?-1,4-glucan)	truncated	P10297	1	2.3e-139	SP	—	C	—
		PPTG_12102	cellulose & hemicellulose (?-1,4-glucan)			1	1.6e-136	SP	—	C	—
		PPTG_15466	cellulose & hemicellulose (?-1,4-glucan)			1	2.1e-168	—	NN=0.536	—	—
		PPTG_18270	cellulose & hemicellulose (?-1,4-glucan)	truncated	CJ01A1	1	5.2e-171	—	NN=0.462	—	—
		PPTG_18271	cellulose & hemicellulose (?-1,4-glucan)	multiple domains	P1976	1	6.8e-173	—	NN=0.628	—	—
		PPTG_19353	cellulose & hemicellulose (?-1,4-glucan)			1	3.1e-136	SP	—	C	—
		PPTG_19709	cellulose & hemicellulose (?-1,4-glucan)			1	3.0e-139	SP	—	C	—
GH2	1	PPTG_12094	hemicellulose & N-glycoproteins (terminal ?-1,4-mannan)			1	3.6e-85	SP	—	—	—
GH3	25	PPTG_00397	cellulose (?-1,4-glucan), hemicellulose (?-1,4-glucan, ?-1,4-xylan), AGP ( terminal ?-1,3-/-1,5-arabinose)			1	5.9e-42	SP	—	—	—
		PPTG_05809	hemicellulose ( ?-1,4-xylan)			1	1.6e-60	SP	—	—	—
		PPTG_05877	cellulose (?-1,4-glucan), hemicellulose (?-1,4-glucan, ?-1,4-xylan), AGP ( terminal ?-1,3-/-1,5-arabinose)			1	2.7e-58	SP	—	—	—
		PPTG_08568	cellulose (?-1,4-glucan), hemicellulose (?-1,4-glucan, ?-1,4-xylan), AGP ( terminal ?-1,3-/-1,5-arabinose)			1	1.2e-56	SP	—	—	—
		PPTG_09662	cellulose (?-1,4-glucan), hemicellulose (?-1,4-glucan, ?-1,4-xylan), AGP ( terminal ?-1,3-/-1,5-arabinose)			1	1.1e-60	SP	—	—	—
		PPTG_12682	cellulose (?-1,4-glucan), hemicellulose (?-1,4-glucan, ?-1,4-xylan), AGP ( terminal ?-1,3-/-1,5-arabinose)			1	1.4e-58	SP	—	—	—
		PPTG_13400	cellulose (?-1,4-glucan), hemicellulose (?-1,4-glucan, ?-1,4-xylan), AGP ( terminal ?-1,3-/-1,5-arabinose)			1	9.2e-59	SP	—	—	—
		PPTG_13811	cellulose (?-1,4-glucan), hemicellulose (?-1,4-glucan, ?-1,4-xylan), AGP ( terminal ?-1,3-/-1,5-arabinose)			1	5.4e-58	SP	—	—	—
		PPTG_14386	hemicellulose ( ?-1,4-xylan)			1	5.1e-69	SP	—	—	—
		PPTG_14391	cellulose (?-1,4-glucan), hemicellulose (?-1,4-glucan, ?-1,4-xylan), AGP ( terminal ?-1,3-/-1,5-arabinose)			1	2.6e-61	SP	—	—	—
		PPTG_14482	cellulose (?-1,4-glucan), hemicellulose (?-1,4-glucan, ?-1,4-xylan), AGP ( terminal ?-1,3-/-1,5-arabinose)			1	3.3e-60	SP	—	—	—
		PPTG_14483	cellulose (?-1,4-glucan), hemicellulose (?-1,4-glucan, ?-1,4-xylan), AGP ( terminal ?-1,3-/-1,5-arabinose)			1	2.3e-62	SP	—	—	—
		PPTG_14484	cellulose (?-1,4-glucan), hemicellulose (?-1,4-glucan, ?-1,4-xylan), AGP ( terminal ?-1,3-/-1,5-arabinose)			1	9.7e-65	SP	—	—	—
		PPTG_14613	hemicellulose ( ?-1,4-xylan)			1	5.7e-59	SP	—	—	—
		PPTG_14623	hemicellulose ( ?-1,4-xylan)			1	4.2e-59	SP	—	—	—
		PPTG_14801	cellulose (?-1,4-glucan), hemicellulose (?-1,4-glucan, ?-1,4-xylan), AGP ( terminal ?-1,3-/-1,5-arabinose)			1	2e-60	SP	—	—	—
		PPTG_15935	cellulose (?-1,4-glucan), hemicellulose (?-1,4-glucan, ?-1,4-xylan), AGP ( terminal ?-1,3-/-1,5-arabinose)			1	5.4e-13	SP	—	—	—
		PPTG_15936	cellulose (?-1,4-glucan), hemicellulose (?-1,4-glucan, ?-1,4-xylan), AGP ( terminal ?-1,3-/-1,5-arabinose)	truncated	CJ01A1	1	6.4e-35	—	NN=0.678	—	—
		PPTG_15937	cellulose (?-1,4-glucan), hemicellulose (?-1,4-glucan, ?-1,4-xylan), AGP ( terminal ?-1,3-/-1,5-arabinose)			1	2.2e-55	SP	—	—	—
		PPTG_15938	cellulose (?-1,4-glucan), hemicellulose (?-1,4-glucan, ?-1,4-xylan), AGP ( terminal ?-1,3-/-1,5-arabinose)			1	4.1e-56	SP	—	—	—
		PPTG_15939	cellulose (?-1,4-glucan), hemicellulose (?-1,4-glucan, ?-1,4-xylan), AGP ( terminal ?-1,3-/-1,5-arabinose)	truncated	P1976	1	6.2e-60	—	NN=0.589	—	—
		PPTG_15963	cellulose (?-1,4-glucan), hemicellulose (?-1,4-glucan, ?-1,4-xylan), AGP ( terminal ?-1,3-/-1,5-arabinose)			1	3.3e-55	—	NN=0.576	—	—
		PPTG_16224	cellulose (?-1,4-glucan), hemicellulose (?-1,4-glucan, ?-1,4-xylan), AGP ( terminal ?-1,3-/-1,5-arabinose)	truncated		1	9.5e-21	SP	—	—	—
		PPTG_19569	cellulose (?-1,4-glucan), hemicellulose (?-1,4-glucan, ?-1,4-xylan), AGP ( terminal ?-1,3-/-1,5-arabinose)	truncated	PPTG_24618 (V3)	1	4.5e-59	SP	—	—	—
		PPTG_19675	cellulose (?-1,4-glucan), hemicellulose (?-1,4-glucan, ?-1,4-xylan), AGP ( terminal ?-1,3-/-1,5-arabinose)			1	6.7e-63	SP	—	—	—
GH5	22	PPTG_01140	cellulose (?-1,4-glucan)?			1	8.2e-14	SP	—	C	GPI
		PPTG_01151	cellulose (?-1,4-glucan)?			1	5.5e-29	"SP"	—	—	GPI
		PPTG_01483	?-1,3-glucans			1	1.2e-37	—	NN=0.524	—	—
		PPTG_03220	cellulose (?-1,4-glucan)			1	9.5e-39	SP	—	C	GPI
		PPTG_03499	hemicellulose (terminal ?-1,4-mannan)			1	9.3e-31	SP	—	—	—
		PPTG_03844	cellulose (?-1,4-glucan)			1	3.9e-32	—	NN=0.722	N	—
		PPTG_03845	cellulose (?-1,4-glucan)			1	1.6e-31	—	NN=0.698	N	—
		PPTG_03846	cellulose (?-1,4-glucan)			1	1.2e-33	—	NN=0.696	N	—
		PPTG_03847	cellulose (?-1,4-glucan)			1	2.2e-32	—	NN=0.698	N	—
		PPTG_04558	cellulose (?-1,4-glucan)	truncated	P10297	1	1.5e-14	—	NN=0.687	—	—
		PPTG_05786	cellulose (?-1,4-glucan)			1	3.8e-32	—	NN=0.679	N	—
		PPTG_05787	cellulose (?-1,4-glucan)			1	7.7e-32	—	NN=0.693	—	—
		PPTG_05788	cellulose (?-1,4-glucan)			1	2.4e-20	—	NN=0.686	—	—
		PPTG_06145	cellulose (?-1,4-glucan)?			1	1.6e-43	—	NN=0.640	—	—
		PPTG_11518	?-1,3-glucans			1	6.4e-39	SP	—	—	—
		PPTG_13105	?-1,3-glucans			1	1.5e-34	SP	—	—	—
		PPTG_16240	?-1,3-glucans			1	4.7e-35	—	NN=0.727	—	—
		PPTG_16243	?-1,3-glucans			1	8.7e-39	SP	—	—	—
		PPTG_16244	?-1,3-glucans			1	1.5e-43	—	NN=0.795	—	—
		PPTG_18368	hemicellulose (terminal ?-1,4-mannans)			1	2.9e-30	"SP"	—	—	—
		PPTG_18765	cellulose (?-1,4-glucans)			1	1.7e-38	—	NN=0.682	N	—
		PPTG_19349	cellulose (?-1,4-glucan)?	truncated	no larger alternative identified	1	6.1e-08	—	NN=0.509	—	—
GH5/CBM43	3	PPTG_01939	terminal ?-1,3-glucans			2	7.1e-33, 2.3e-15	SP	—	C	—
		PPTG_01940	terminal ?-1,3-glucans			2	6.9e-33, 1.3e-16	SP	—	C	—
		PPTG_11184	terminal ?-1,3-glucans			2	1.2e-36, 5.4e-16	SP	—	C	—
GH6	7	PPTG_00136	cellulose (?-1,4-glucans)			1	2.0e-54	SP	—	—	GPI
		PPTG_00138	cellulose (?-1,4-glucans)			1	7.7e-56	SP	—	—	—
		PPTG_00140	cellulose (?-1,4-glucans)			1	9e-63	SP	—	—	—
		PPTG_00141	cellulose (?-1,4-glucans)			1	7.5e-57	SP	—	—	—
		PPTG_00142	cellulose (?-1,4-glucans)	truncated	V3	1	1.2e-57	SP	—	—	—
		PPTG_03559	cellulose (?-1,4-glucans)			1	4e-55	SP	—	—	—
		PPTG_18125	cellulose (?-1,4-glucans)			1	2.9e-58	SP	—	—	—
GH7	5	PPTG_01943	cellulose (?-1,4-glucans)			1	6.3e-180	SP	—	—	—
		PPTG_07012	?-1-3,1,4-glucans?			1	1.8e-139	SP	—	—	—
		PPTG_07017	?-1-3,1,4-glucans?			1	1e-144	SP	—	—	—
		PPTG_18587	cellulose (?-1,4-glucans)			1	8.6e-178	SP	—	—	—
		PPTG_18588 + 18589	cellulose (?-1,4-glucans)			1	1.1e-175	SP	—	—	—
GH10	4	PPTG_07666	hemicellulose (?-1,4-xylans in xylans, glucuronoxylans & glucuronoarabinoxylans)			1	7.4e-90	"SP"	—	—	—
		PPTG_17240	hemicellulose (?-1,4-xylans in xylans, glucuronoxylans & glucuronoarabinoxylans)	truncated?	no alternative	1	9.5e-63	—	NN=0.408	—	—
		PPTG_17850	hemicellulose (?-1,4-xylans in xylans, glucuronoxylans & glucuronoarabinoxylans)			1	1.4e-86	SP	—	—	—
		PPTG_17851	hemicellulose (?-1,4-xylans in xylans, glucuronoxylans & glucuronoarabinoxylans)			1	1.1e-88	"SP"	—	—	—
GH12	15	PPTG_11504	cellulose & hemicellulose (?-1,4-glucans)	truncated	P10297	1	3.2e-37	SP	—	—	—
		PPTG_11506	cellulose & hemicellulose (?-1,4-glucans)	truncated	no alternative	1	9.1e-13	?	?	?	?
		PPTG_16267	cellulose & hemicellulose (?-1,4-glucans)			1	2.6e-43	SP	—	—	—
		PPTG_16271	cellulose & hemicellulose (?-1,4-glucans)			1	1.5e-39	SP	—	—	—
		PPTG_16272	cellulose & hemicellulose (?-1,4-glucans)			1	2.3e-42	SP	—	—	—
		PPTG_16273	cellulose & hemicellulose (?-1,4-glucans)			1	6.4e-41	SP	—	—	—
		PPTG_16275	cellulose & hemicellulose (?-1,4-glucans)	truncated	P10297	1	2.3e-33	SP	—	—	—
		PPTG_16276 +16277	cellulose & hemicellulose (?-1,4-glucans)			1	5.3e-28	—	NN=0.828	—	—
		PPTG_16278	cellulose & hemicellulose (?-1,4-glucans)			1	2.8e-37	SP	—	—	—
		PPTG_16566	cellulose & hemicellulose (?-1,4-glucans)			1	6.7e-43	SP	—	—	—
		PPTG_16567	cellulose & hemicellulose (?-1,4-glucans)			1	1.5e-42	SP	—	—	—
		PPTG_19219	cellulose & hemicellulose (?-1,4-glucans)			1	2.3e-32	SP	—	—	—
		PPTG_19220	cellulose & hemicellulose (?-1,4-glucans)			1	2.5e-41	SP	—	—	—
		PPTG_19377	cellulose & hemicellulose (?-1,4-glucans)			1	1.5e-44	SP	—	—	—
		PPTG_19378	cellulose & hemicellulose (?-1,4-glucans)			1	6.6e-46	SP	—	—	—
GH13	1	PPTG_08078	starch			1	1.9e-04	—	NN=0.422	—	—
GH13/CBM25	1	PPTG_02681	starch			2	5.5e-19, 1.3e-16	SP	—	—	—
GH16	25	PPTG_00165	hemicellulose (?-1,4-glucans), ?-1,3-glucans			2	4.9e-07, 2.6e-09	SP	—	C	—
		PPTG_03558	?-1,3-glucans?	truncated?		1	1.6e-05	—	NN=0.099	C	—
		PPTG_08818	hemicellulose (?-1,4-glucans), ?-1,3-glucans			2	2.5e-07, 2.9e-11	SP	—	C	—
		PPTG_09772	hemicellulose (?-1,4-glucans), ?-1,3-glucans			1	homology, CAT analysis, CL0004 clan (Pfam)	—	NN=0.771	—	—
		PPTG_09773	hemicellulose (?-1,4-glucans), ?-1,3-glucans			1	homology, CAT analysis, CL0004 clan (Pfam)	—	NN=0.643	—	—
		PPTG_10268	hemicellulose (?-1,4-glucans), ?-1,3-glucans			2	2.1e-08, 2.0e-09	SP	—	C	—
		PPTG_12451	hemicellulose (?-1,4-glucans), ?-1,3-glucans			2	2.4e-05, 1.9e-11	SP	—	C	GPI
		PPTG_12452	hemicellulose (?-1,4-glucans), ?-1,3-glucans			2	3.5e-08, 1.8e-11	SP	—	C	—
		PPTG_12453	hemicellulose (?-1,4-glucans), ?-1,3-glucans			2	homology, CAT analysis, CL0004 clan (Pfam)	SP	—	C	—
		PPTG_12454	hemicellulose (?-1,4-glucans), ?-1,3-glucans			2	homology, CAT analysis, CL0004 clan (Pfam)	—	NN=0.580	C	—
		PPTG_12460	hemicellulose (?-1,4-glucans), ?-1,3-glucans			2	6.8e-09, 6.8e-09	SP	—	C	—
		PPTG_12463	hemicellulose (?-1,4-glucans), ?-1,3-glucans			2	2.0e-07, 6.8e-07	SP	—	C	—
		PPTG_12464	hemicellulose (?-1,4-glucans), ?-1,3-glucans			2	1.5e-05, 2.3e-09	SP	—	C	—
		PPTG_12465	hemicellulose (?-1,4-glucans), ?-1,3-glucans			2	1.0e-06, 7.3e-09	"SP"	—	C	—
		PPTG_12466	hemicellulose (?-1,4-glucans), ?-1,3-glucans			2	4.4e-06, 1.6e-07	"SP"	—	C	—
		PPTG_12467	hemicellulose (?-1,4-glucans), ?-1,3-glucans			2	1.0e-07, 7.1e-07	SP	—	C	—
		PPTG_12468	hemicellulose (?-1,4-glucans), ?-1,3-glucans			2	homology, CAT analysis, CL0004 clan (Pfam)	SP	—	C	—
		PPTG_12471	hemicellulose (?-1,4-glucans), ?-1,3-glucans			2	homology, CAT analysis, CL0004 clan (Pfam)	SP	—	C	—
		PPTG_12473	hemicellulose (?-1,4-glucans), ?-1,3-glucans			2	1.1e-06, 2.3e-10	SP	—	C	—
		PPTG_12474	hemicellulose (?-1,4-glucans), ?-1,3-glucans			2	1.2e-06, 3.3e-10	"SP"	—	C	—
		PPTG_12475	hemicellulose (?-1,4-glucans), ?-1,3-glucans			2	8.6e-07, 2.7e-09	SP	—	C	—
		PPTG_13012	hemicellulose (?-1,4-glucans), ?-1,3-glucans			2	5.8e-07, 8.8e-08	SP	—	C	—
		PPTG_16550	?-1,3-glucans?			1	3.6e-05	SP	—	—	—
		PPTG_19587	hemicellulose (?-1,4-glucans), ?-1,3-glucans			2	3.0e-07, 1.6e-09	"SP"	—	—	—
		PPTG_20452	hemicellulose (?-1,4-glucans), ?-1,3-glucans			2	1.4e-12, 6.9e-04	—	NN=0.680	C	—
GH17	17	PPTG_01182	?-1,3-glucans			1	3.6e-19	—	NN=0.613	—	—
		PPTG_02886	?-1,3-glucans			1	1.1e-20	SP	—	C	—
		PPTG_02889	?-1,3-glucans			1	6.1e-19	SP	—	C	—
		PPTG_02896	?-1,3-glucans			1	4.5e-23	SP	—	—	—
		PPTG_02900	?-1,3-glucans			1	1.4e-22	SP	—	—	—
		PPTG_04856	?-1,3-glucans			1	2.7e-18	SP	—	—	—
		PPTG_05079	?-1,3-glucans			1	9.6e-19	SP	—	—	—
		PPTG_07724	?-1,3-glucans			1	1.8e-19	SP	—	—	—
		PPTG_10954	?-1,3-glucans			1	1.0e-23	SP	—	—	GPI
		PPTG_11267	?-1,3-glucans			1	9.0e-24	SP	—	—	—
		PPTG_15563	?-1,3-glucans			1	9.1e-25	SP	—	—	—
		PPTG_15564	?-1,3-glucans			1	1.4e-24	SP	—	—	—
		PPTG_17185	?-1,3-glucans			1	2.0e-20	SP	—	—	—
		PPTG_17186	?-1,3-glucans			1	9.1e-25	SP	—	—	—
		PPTG_17187	?-1,3-glucans			1	1.2e-19	SP	—	—	—
		PPTG_17188	?-1,3-glucans			1	1.2e-18	SP	—	—	—
		PPTG_17201	?-1,3-glucans			1	2.4e-18	SP	—	—	—
GH17/CBM13	3	PPTG_09700	?-1,3-glucans	truncated	truncated P10297	2	GH17 (Pfam), 2.0e-18	?	?	?	?
		PPTG_09701	?-1,3-glucans	truncated	P1569	2	9.9e-19, 1.8e-18	—	NN=0.327	—	—
		PPTG_18983	?-1,3-glucans			2	1.2e-22, 2.9e-19	SP	—	—	—
GH18	3	PPTG_09238	N-glycoproteins (terminal ?-1,4-N-acetylgalactosamine)			1	3.6e-23	SP	—	—	—
		PPTG_14175	N-glycoproteins (terminal ?-1,4-N-acetylgalactosamine)			1	3.1e-19	—	NN=0.835	N	—
		PPTG_18999	N-glycoproteins (terminal ?-1,4-N-acetylgalactosamine)			1	1.1e-40	SP	—	—	—
GH19	2	PPTG_17667	N-glycoproteins (?-1,4-N-acetylgalactosamine)			1	8.7e-64	"SP"	—	—	—
		PPTG_17668	N-glycoproteins (?-1,4-N-acetylgalactosamine)			1	2.1e-55	SP	—	—	—
GH28	18	PPTG_13804	pectin (?-1,4-GA in HG)			1	3.5e-63	SP	—	—	—
		PPTG_15162	pectin (?-1,4-GA in HG)			1	3.5e-64	SP	—	—	—
		PPTG_15163	pectin (?-1,4-GA in HG)			1	9.9e-57	SP	—	—	—
		PPTG_15164	pectin (?-1,4-GA in HG)			1	5.8e-66	SP	—	—	—
		PPTG_15165	pectin (?-1,4-GA in HG)			1	5.4e-66	SP	—	—	—
		PPTG_15168	pectin (?-1,4-GA in HG)			1	4.4e-65	SP	—	—	—
		PPTG_15169	pectin (?-1,4-GA in HG)			1	2.1e-64	SP	—	—	—
		PPTG_15170	pectin (?-1,4-GA in HG)			1	6.8e-62	SP	—	—	—
		PPTG_15171	pectin (?-1,4-GA in HG)			1	1.9e-59	SP	—	—	—
		PPTG_15172	pectin (?-1,4-GA in HG)	truncated	CJ01A1	1	3.3e-62	SP	—	—	—
		PPTG_15173	pectin (?-1,4-GA in HG)			1	2.2e-64	SP	—	—	—
		PPTG_15174	pectin (?-1,4-GA in HG)			1	7.6e-65	SP	—	—	—
		PPTG_15176	pectin (?-1,4-GA in HG)			1	2.8e-62	SP	—	—	—
		PPTG_15177	pectin (?-1,4-GA in HG)			1	7.7e-63	SP	—	—	—
		PPTG_15179	pectin (?-1,4-GA in HG)			1	2.1e-69	SP	—	—	—
		PPTG_17581	pectin (?-1,4-GA in HG)			1	1.8e-60	SP	—	—	—
		PPTG_17704	pectin (?-1,4-GA in HG)			1	1.5e-63	SP	—	—	—
		PPTG_20263	pectin (?-1,4-GA in HG)	truncated?		1	1.6e-26	SP	—	—	—
GH30	17	PPTG_03369	cellulose (terminal ?-1,4-linked glucans)			1	1.3e-110	SP	—	—	—
		PPTG_07665	cellulose (terminal ?-1,4-linked glucans)			1	2.7e-116	SP	—	—	—
		PPTG_09210	cellulose (terminal ?-1,4-linked glucans)			1	1.5e-112	SP	—	—	—
		PPTG_09211	cellulose (terminal ?-1,4-linked glucans)			1	5.7e-116	SP	—	—	—
		PPTG_09212	cellulose (terminal ?-1,4-linked glucans)			1	1.1e-113	SP	—	—	—
		PPTG_09214	cellulose (terminal ?-1,4-linked glucans)			1	7.2e-105	SP	—	—	GPI
		PPTG_09215	cellulose (terminal ?-1,4-linked glucans)			1	4.4e-111	SP	—	—	—
		PPTG_09216	cellulose (terminal ?-1,4-linked glucans)			1	4.5e-112	SP	—	—	—
		PPTG_09217	cellulose (terminal ?-1,4-linked glucans)			1	6.4e-114	SP	—	—	GPI
		PPTG_14237	cellulose (terminal ?-1,4-linked glucans)			1	1.8e-115	SP	—	—	—
		PPTG_14259	hemicellulose ( ?-1,4-xylans)?	truncated?		1	identified by homology, GH30 (Pfam)	—	NN=0.825	—	—
		PPTG_14859	pectin (RGI) and AGPs (?-1,6-galactans)			1	2e-58	"SP"	—	—	GPI
		PPTG_14860	pectin (RGI) and AGPs (?-1,6-galactans)	truncated	CJ01A1	1	2.2e-60	SP	—	—	—
		PPTG_15283	pectin (RGI) and AGPs (?-1,6-galactans)			1	2.8e-51	SP	—	—	—
		PPTG_16010	pectin (RGI) and AGPs (?-1,6-galactans)	truncated	CJ01A1	1	2.2e-60	SP	—	—	GPI
		PPTG_16065	pectin (RGI) and AGPs (?-1,6-galactans)			1	2.9e-45	SP	—	—	—
		PPTG_18120	pectin (RGI) and AGPs (?-1,6-galactans)			1	6.6e-63	SP	—	—	GPI
GH30/CBM13	4	PPTG_08507	hemicellulose ( ?-1,4-xylans)			2	2.2e-104, 1.3e-10	"SP"	—	N	—
		PPTG_08508	hemicellulose ( ?-1,4-xylans)			2	8.5e-105, 2.1e-10	—	NN=0.694	N	—
		PPTG_08509	hemicellulose ( ?-1,4-xylans)			3	2.6e-108, 2.7e-04, 9.1e-07	"SP"	—	N	—
		PPTG_08511	hemicellulose ( ?-1,4-xylans)			2	2.6e-103, CBM13 (Pfam)	—	NN=0.648	N	—
GH31	9	PPTG_01217	starch	truncated	CJ01A1	1	1.5e-150	SP	—	—	—
		PPTG_02261	starch			1	1.3e-141	—	NN=0.416	—	—
		PPTG_03687	starch			1	1.4e-60	SP	—	—	—
		PPTG_07818	starch			1	8.8e-144	SP	—	—	—
		PPTG_09365 + 09366	starch	truncated	CJ01A1	1	1.5e-150	SP	—	—	—
		PPTG_10577	starch			1	1.4e-57	SP	—	—	—
		PPTG_12379	starch			1	5.7e-96	SP	—	C	—
		PPTG_12772	starch	truncated?		1	1.2e-76	SP	—	—	—
		PPTG_12773	starch	truncated?		1	4.0e-61	—	NN=0.738	—	—
GH31/CBM25	1	PPTG_01216	starch			2	6.9e-152, 6.6e-12	SP	—	—	—
GH32	5	PPTG_09924 + 09925	sucrose	truncated	P1569 PPTG_22710 (V3)	1	4.7e-61	SP	—	—	—
		PPTG_09926	sucrose			1	4.5e-62	SP	—	—	—
		PPTG_09927	sucrose			1	4.7e-59	—	NN=0.592	—	—
		PPTG_09929	sucrose			1	5.3e-61	SP	—	—	—
		PPTG_09934	sucrose			1	8.5e-63	SP	—	—	—
GH35	1	PPTG_10223	hemicellulose & pectins (terminal ?--galactose in RGI), AGP (terminal ?-1,3-/-1,6-galactans)			1	6.7e-88	"SP"	—	—	—
GH37	2	PPTG_18612	?, ?-trehalose			1	1.8e-159	SP	—	—	—
		PPTG_18624	?, ?-trehalose			1	3.4e-161	SP	—	—	—
GH38	1	PPTG_11759	N-glycoproteins (terminal ?-1,2-/-1,3-/-1,6-mannose)			1	1.3e-72	SP	—	—	—
GH43	7	PPTG_15710	hemicellulose, pectin (RGI), AGP (terminal ?-1,3-/-1,4-galactose, terminal ?-1,3-/-1,5-arabinose)			1	2.0e-42	SP	—	—	—
		PPTG_15711	hemicellulose, pectin (RGI), AGP (terminal ?-1,3-/-1,4-galactose, terminal ?-1,3-/-1,5-arabinose)			1	1.7e-44	SP	—	—	—
		PPTG_15714	hemicellulose, pectin (RGI), AGP (terminal ?-1,3-/-1,4-galactose, terminal ?-1,3-/-1,5-arabinose)			1	7.9e-46	SP	—	—	—
		PPTG_15715	hemicellulose, pectin (RGI), AGP (terminal ?-1,3-/-1,4-galactose, terminal ?-1,3-/-1,5-arabinose)			1	8.5e-44	SP	—	—	—
		PPTG_17405	hemicellulose, pectin (RGI), AGP (terminal ?-1,3-/-1,4-galactose, terminal ?-1,3-/-1,5-arabinose)			1	1.2e-46	SP	—	—	—
		PPTG_17406	hemicellulose, pectin (RGI), AGP (terminal ?-1,3-/-1,4-galactose, terminal ?-1,3-/-1,5-arabinose)	truncated		1	4.4e-32	SP	—	—	—
		PPTG_17407	hemicellulose, pectin (RGI), AGP (terminal ?-1,3-/-1,4-galactose, terminal ?-1,3-/-1,5-arabinose)	truncated	CJ01A1	1	8.1e-46	SP	—	—	—
GH47	5	PPTG_01016	N-glycoproteins (?-1,2 mannose)			1	1.8e-135	—	NN=0.606	N	—
		PPTG_03696	N-glycoproteins (?-1,2 mannose)			1	7.4e-133	SP	—	—	—
		PPTG_11877	N-glycoproteins (?-1,2 mannose)			1	1.0e-118	"SP"	—	—	—
		PPTG_16418	N-glycoproteins (?-1,2 mannose)			1	7.8e-137	—	NN=0.494	—	—
		PPTG_18414	N-glycoproteins (?-1,2 mannose)			1	1.7e-134	SP	—	—	—
GH53	6	PPTG_18794	pectin (?-1,4-galactose of RGI)			1	3.4e-79	SP	—	—	—
		PPTG_19164	pectin (?-1,4-galactose in arabinogalactans of RGI)			1	3.5e-81	SP	—	—	—
		PPTG_19165	pectin (?-1,4-galactose in arabinogalactans of RGI)	truncated	CJ01A1	1	2.3e-26	—	NN=0.583	—	—
		PPTG_19166	pectin (?-1,4-galactose in arabinogalactans of RGI)	truncated		1	identified by homology, GH53 (Pfam)	—	NN=0.835	—	—
		PPTG_19167	pectin (?-1,4-galactose in arabinogalactans of RGI)			1	8.4e-82	SP	—	—	—
		PPTG_19168	pectin (?-1,4-galactose in arabinogalactans of RGI)			1	6.1e-83	SP	—	—	GPI
GH54	1	PPTG_18202	hemicellulose, pectin (RGI), AGP (terminal ?-1,3-/-1,5-arabinose)			1	5e-94	SP	—	—	—
GH63	1	PPTG_16176	N-glycoproteins (terminal ?-1,3-glucans)			1	9.2e-25	—	NN=0.560	N	—
GH72	14	PPTG_01578	?-1,3-glucans			1	1.9e-80	SP	—	—	GPI
		PPTG_01579	?-1,3-glucans			1	9.5e-78	"SP"	—	—	GPI
		PPTG_01580	?-1,3-glucans			1	4.7e-82	SP	—	—	GPI
		PPTG_04441	?-1,3-glucans		V3	1	5.2e-25	—	NN=0.195	—	—
		PPTG_04549	?-1,3-glucans		V3	1	6.0e-14	"SP"	—	—	—
		PPTG_06144	?-1,3-glucans			1	6.6e-12	—	NN=0.241	C	—
		PPTG_09208	?-1,3-glucans			1	5.7e-79	SP	—	—	—
		PPTG_09835	?-1,3-glucans			1	6.6e-68	SP	—	—	—
		PPTG_09841	?-1,3-glucans			1	1.0e-66	SP	—	—	—
		PPTG_09842	?-1,3-glucans			1	8.2e-58	—	NN=0.657	—	—
		PPTG_09843	?-1,3-glucans			1	1.6e-56	SP	—	—	—
		PPTG_09844	?-1,3-glucans			1	2.0e-73	SP	—	—	GPI
		PPTG_14787	?-1,3-glucans			1	1.2e-74	SP	—	—	—
		PPTG_20175	?-1,3-glucans			1	6.4e-74	SP	—	—	GPI
GH78	4	PPTG_00922	pectin ( terminal rhamnose-?-1,2-GA in RGI)	truncated	P1976	1	4.3e-64	SP	—	—	—
		PPTG_00925	pectin ( terminal rhamnose-?-1,2-GA in RGI)			1	2.3e-64	SP	—	—	—
		PPTG_00926	pectin ( terminal rhamnose-?-1,2-GA in RGI)			1	3.3e-63	SP	—	—	—
		PPTG_03793	pectin ( terminal rhamnose-?-1,2-GA in RGI)			1	6.5e-76	SP	—	—	—
GH81	16	PPTG_02307	?-1,3-glucans			1	1.2e-179	SP	—	—	—
		PPTG_02370	?-1,3-glucans			1	2.9e-169	—	NN=0.652	—	—
		PPTG_04547	?-1,3-glucans			1	2.6e-163	SP	—	—	—
		PPTG_09868	?-1,3-glucans			1	2e-156	—	NN=0.694	N	—
		PPTG_10114	?-1,3-glucans			1	5.6e-177	SP	—	—	—
		PPTG_10139	?-1,3-glucans			1	3.6e-176	"SP"	—	—	—
		PPTG_10140	?-1,3-glucans			1	1.5e-176	SP	—	—	—
		PPTG_10161	?-1,3-glucans			1	3.8e-170	SP	—	—	—
		PPTG_10162	?-1,3-glucans			1	2.1e-164	SP	—	—	—
		PPTG_10166	?-1,3-glucans			1	9.0e-165	SP	—	—	—
		PPTG_10594	?-1,3-glucans			1	7.0e-142	"SP"	—	—	—
		PPTG_13594	?-1,3-glucans	truncated	P10297	1	1.4e-158	—	NN=0.687	—	—
		PPTG_16828	?-1,3-glucans			1	9.8e-177	—	NN=0.765	N	—
		PPTG_17873	?-1,3-glucans			1	2.3e-156	SP	—	C	—
		PPTG_19888	?-1,3-glucans	truncated	P10297	1	1.4e-158	—	NN=0.687	—	—
		PPTG_19889	?-1,3-glucans	truncated	P10297	1	5.3e-139	SP	—	—	—
GH85	1	PPTG_06070	N-glycoproteins (terminal ?-1,4-N-acetylgalactosamine)			1	1.4e-67	—	NN=0.391	—	—
GH89	2	PPTG_11754	N-glycoproteins (?-1,4-N-acetylgalactosamine)			1	1.7e-222	SP	—	—	GPI
		PPTG_11777	N-glycoproteins (?-1,4-N-acetylgalactosamine)			1	4.7e-215	SP	—	—	—
GH105	1	PPTG_07904	pectin ( rhamnose-?-1,2-GA in RGI)			1	3.1e-46	SP	—	—	—
GH109	7	PPTG_00096	O-glycoproteins (?-1,3-N-acetylgalactosamine)			1	1.3e-06	—	NN=0.537	—	—
		PPTG_05919	O-glycoproteins (?-1,3-N-acetylgalactosamine)			1	1.0e-12	—	NN=0.601	—	—
		PPTG_05920	O-glycoproteins (?-1,3-N-acetylgalactosamine)			1	6.3e-15	—	NN=0.475	—	—
		PPTG_05921	O-glycoproteins (?-1,3-N-acetylgalactosamine)			1	2.3e-12	—	NN=0.545	—	—
		PPTG_05922	O-glycoproteins (?-1,3-N-acetylgalactosamine)			1	7.8e-16	—	NN=0.570	—	—
		PPTG_16158	O-glycoproteins (?-1,3-N-acetylgalactosamine)			1	2.0e-08	—	NN=0.492	—	—
		PPTG_19299	O-glycoproteins (?-1,3-N-acetylgalactosamine)			1	4.2e-09	—	NN=0.451	—	—
GH123	1	PPTG_03206	O-glycoproteins (terminal ?-1,3-N-acetylgalactosamine)			1	2.1e-61	—	NN=0.495	—	—
GH131	5	PPTG_00797	cellulose, hemicellulose (?-1,4-glucans)			1	2.2e-24	SP	—	—	—
		PPTG_10217	cellulose, hemicellulose (?-1,4-glucans)			1	2.1e-18	SP	—	—	—
		PPTG_10229	cellulose, hemicellulose (?-1,4-glucans)			1	1.9e-24	SP	—	—	—
		PPTG_10230	cellulose, hemicellulose (?-1,4-glucans)			1	8.5e-16	SP	—	—	—
		PPTG_10232	cellulose, hemicellulose (?-1,4-glucans)			1	1.3e-24	SP	—	—	—
PL1	21	PPTG_05117	pectin (?-1,4-GA in HG)			1	4.1e-42	SP	—	—	—
		PPTG_09460	pectin (?-1,4-GA in HG)			1	4.4e-36	SP	—	—	—
		PPTG_12891	pectin (?-1,4-GA in HG)			1	2.6e-42	SP	—	—	—
		PPTG_12895	pectin (?-1,4-GA in HG)	truncated		1	1.7e-15	SP	—	—	—
		PPTG_12896	pectin (?-1,4-GA in HG)	truncated	P10297	2	1.4e-44, 4.7e-41	SP	—	—	—
		PPTG_12899	pectin (?-1,4-GA in HG)			2	5.1e-44, 4.7e-46	SP	—	—	—
		PPTG_12901	pectin (?-1,4-GA in HG)			1	8.4e-41	SP	—	—	—
		PPTG_12902	pectin (?-1,4-GA in HG)			1	3.3e-43	SP	—	—	—
		PPTG_15699	pectin (?-1,4-GA in HG)			1	2.6e-37	SP	—	—	—
		PPTG_15703	pectin (?-1,4-GA in HG)			1	9.6e-38	SP	—	—	—
		PPTG_15707	pectin (?-1,4-GA in HG)			1	1.1e-39	SP	—	—	—
		PPTG_15708	pectin (?-1,4-GA in HG)			1	6e-38	SP	—	—	—
		PPTG_15709	pectin (?-1,4-GA in HG)			1	1.2e-36	SP	—	—	—
		PPTG_15712	pectin (?-1,4-GA in HG)			1	2.8e-40	SP	—	—	—
		PPTG_15713	pectin (?-1,4-GA in HG)			1	7.9e-38	SP	—	—	—
		PPTG_17499	pectin (?-1,4-GA in HG)			1	4.9e-42	SP	—	—	—
		PPTG_17505	pectin (?-1,4-GA in HG)			1	1.2e-43	SP	—	—	—
		PPTG_18908	pectin (?-1,4-GA in HG)			1	4.5e-38	SP	—	—	—
		PPTG_20190	pectin (?-1,4-GA in HG)	truncated	P1569	1	9.6e-38	SP	—	—	GPI
		PPTG_20191	pectin (?-1,4-GA in HG)			1	9e-38	SP	—	—	—
		PPTG_20388	pectin (?-1,4-GA in HG)			1	8.4e-41	SP	—	—	GPI
PL3	17	PPTG_02947	pectin (?-1,4-GA in HG)			2	2.9e-67, 1.6e-24	SP	—	—	—
		PPTG_02949	pectin (?-1,4-GA in HG)	truncated	CJ01A1	1	4.0e-59	—	NN=0.610	—	—
		PPTG_02950	pectin (?-1,4-GA in HG)		V3	1	9.3e-32	SP	—	—	—
		PPTG_02951	pectin (?-1,4-GA in HG)			1	1.6e-66	SP	—	—	—
		PPTG_03562	pectin (?-1,4-GA in HG)			1	3.1e-73	SP	—	—	—
		PPTG_04818	pectin (?-1,4-GA in HG)			1	1.5e-36	SP	—	—	—
		PPTG_05840	pectin (?-1,4-GA in HG)			1	1.7e-52	—	NN=0.505	—	—
		PPTG_05881	pectin (?-1,4-GA in HG)			1	7.9e-57	"SP"	—	—	—
		PPTG_07180	pectin (?-1,4-GA in HG)			1	3.0e-69	SP	—	—	—
		PPTG_07181	pectin (?-1,4-GA in HG)			1	3.0e-69	SP	—	—	—
		PPTG_08734	pectin (?-1,4-GA in HG)			1	2.9e-64	SP	—	—	—
		PPTG_11094	pectin (?-1,4-GA in HG)			1	1.3e-65	SP	—	—	—
		PPTG_11095	pectin (?-1,4-GA in HG)			1	2.5e-65	SP	—	—	—
		PPTG_11096	pectin (?-1,4-GA in HG)			1	2.5e-65	SP	—	—	—
		PPTG_18804	pectin (?-1,4-GA in HG)			1	1.7e-58	SP	—	—	—
		PPTG_19417	pectin (?-1,4-GA in HG)	truncated	CJ01A1	1	4.1e-63	SP	—	—	—
		PPTG_19418	pectin (?-1,4-GA in HG)			1	3.2e-62	"SP"	—	—	—
PL4	6	PPTG_05070	pectin (rhamnose-?-1,4-GA in RGI)	truncated	P1976	1	2.3e-43	—	NN=0.747	—	GPI
		PPTG_05071	pectin (rhamnose-?-1,4-GA in RGI)	truncated		1	4.8e-48	—	NN=0.673	—	GPI
		PPTG_05072	pectin (rhamnose-?-1,4-GA in RGI)			1	1.8e-92	SP	—	—	GPI
		PPTG_05073	pectin (rhamnose-?-1,4-GA in RGI)			1	7.3e-106	SP	—	—	GPI
		PPTG_05074	pectin (rhamnose-?-1,4-GA in RGI)			1	1.3e-94	SP	—	—	GPI
		PPTG_05103	pectin (rhamnose-?-1,4-GA in RGI)			1	4.8e-103	SP	—	—	—
