# Supplementary material for: Bioinformatic characterisation of genes encoding cell wall degrading enzymes in the Phytophthora parasitica genome
Source: BMC Genomics. 2014 Sep 11;15:785. doi: 10.1186/1471-2164-15-785 (PMC4176579; doi:10.1186/1471-2164-15-785)
Supplement: Supplementary file 3 — Additional file 3: Putative CAZyme modules identified by dbCAN analysis of predicted P. infestans proteins. The output gives the E-value of the comparison of the dbCAN conserved domain determined by Hidden Markov Models and the signature domain of the queried protein. Columns four and five show the start and end of the aligned region within the conserved domain. Column six shows the fraction of the conserved domain covered by the P. infestans signature domain. Columns seven and eight show the location of the signature domain within the P. infestans protein. Gray shading indicates that the predicted protein contains more than one CAZyme module of the same type. Green shading indicates that he predicted protein contains CAZyme modules of different types. (XLS 120 KB) [file 12864_2014_6467_MOESM3_ESM.xls]

## Sheet: Sheet1
Additional File 3		P. infestans dbCAN results
Predicted protein	CAZyme module	E-value	Alignment region		Covered fraction	Signature domain location
			start	end		start	end
PITG_11940	AA10	0.00044	76	177	0.567416	89	189
PITG_00492	AA2	1.5e-58	8	253	0.960784	69	322
PITG_05578	AA2	1.5e-09	14	92	0.305882	57	134
PITG_05578	AA2	3.7e-10	122	250	0.501961	186	336
PITG_05578	AA2	4.2e-23	26	252	0.886275	406	628
PITG_05579	AA2	4e-23	14	126	0.439216	74	188
PITG_05579	AA2	2.5e-12	122	250	0.501961	223	360
PITG_05579	AA2	5.9e-25	27	252	0.882353	431	652
PITG_07143	AA2	1.3e-23	13	122	0.427451	76	187
PITG_07143	AA2	1.6e-05	168	250	0.321569	305	390
PITG_07143	AA2	2.3e-28	26	253	0.890196	460	683
PITG_02954	AA3	1.5e-106	76	402	0.527508	75	624
PITG_02961	AA3	1.3e-105	85	402	0.512945	28	569
PITG_02968	AA3	1.2e-115	71	408	0.545307	15	575
PITG_07948	AA3	4.7e-75	87	405	0.514563	65	641
PITG_15033	AA3	1.5e-100	86	400	0.508091	32	541
PITG_21308	AA3	3e-85	86	401	0.509709	19	467
PITG_02245	AA4	8.9e-22	21	198	0.33908	43	219
PITG_02246	AA4	6.3e-22	20	199	0.342912	16	194
PITG_05553	AA4	2.3e-20	53	249	0.375479	71	258
PITG_05555	AA4	1.4e-07	121	281	0.306513	117	275
PITG_05556	AA4	3e-19	52	255	0.388889	66	260
PITG_12444	AA6	3.6e-70	1	165	0.841026	3	167
PITG_13259	AA6	1.6e-16	4	140	0.697436	119	238
PITG_13737	AA6	4e-84	1	195	0.994872	3	197
PITG_13761	AA6	1.1e-84	1	195	0.994872	3	197
PITG_13762	AA6	5.3e-84	1	195	0.994872	3	197
PITG_13763	AA6	2e-84	2	195	0.989744	4	197
PITG_19721	AA6	2.4e-34	98	195	0.497436	49	144
PITG_22462	AA6	7.4e-19	133	195	0.317949	1	61
PITG_02928	AA7	1.7e-53	5	454	0.980349	59	499
PITG_02930	AA7	1.2e-48	5	222	0.473799	66	291
PITG_02935	AA7	4.6e-49	5	222	0.473799	57	282
PITG_06585	AA7	1.5e-28	90	229	0.303493	129	274
PITG_06591	AA7	5.8e-53	5	454	0.980349	59	499
PITG_20764	AA7	2.3e-71	9	458	0.980349	80	499
PITG_00805	AA8	1.4e-64	232	750	0.635583	16	512
PITG_07303	AA8	4.7e-85	236	773	0.658896	19	550
PITG_16169	AA8	6.2e-68	236	547	0.381595	15	330
PITG_18951	AA8	4.8e-82	237	780	0.666258	16	556
PITG_08631	AA9	9e-07	50	198	0.672727	39	187
PITG_11938	AA9	0.00013	58	199	0.640909	56	180
PITG_03637	CBM1	0.00064	2	27	0.862069	61	84
PITG_04077	CBM1	7.9e-12	2	29	0.931034	68	95
PITG_04077	CBM1	0.00016	15	29	0.482759	165	179
PITG_04077	CBM1	7e-13	1	29	0.965517	193	221
PITG_04114	CBM1	4.5e-09	2	28	0.896552	85	111
PITG_10269	CBM1	0.00022	4	23	0.655172	44	64
PITG_10284	CBM1	0.00035	8	27	0.655172	274	293
PITG_11696	CBM1	7e-05	3	27	0.827586	61	83
PITG_16553	CBM1	7.5e-09	4	26	0.758621	61	84
PITG_00149	CBM13	9.9e-13	9	143	0.712766	27	167
PITG_00149	CBM13	2.8e-14	6	140	0.712766	184	324
PITG_00149	CBM13	2.9e-12	10	146	0.723404	348	490
PITG_00149	CBM13	1.5e-14	10	149	0.739362	509	654
PITG_00149	CBM13	8.2e-15	9	148	0.739362	673	818
PITG_00149	CBM13	3.5e-16	8	151	0.760638	838	987
PITG_00149	CBM13	1.9e-17	9	149	0.744681	1003	1149
PITG_00149	CBM13	6.1e-16	11	136	0.664894	1170	1301
PITG_00149	CBM13	4.1e-13	7	135	0.680851	1329	1460
PITG_05142	CBM13	8.6e-07	8	132	0.659574	9	90
PITG_08000	CBM13	9.1e-12	9	103	0.5	526	616
PITG_08004	CBM13	1.1e-10	8	109	0.537234	483	583
PITG_15980	CBM13	4.8e-19	8	136	0.680851	315	440
PITG_19292	CBM13	2.8e-10	10	143	0.707447	366	504
PITG_19292	CBM13	1.4e-11	10	144	0.712766	521	658
PITG_15644	CBM18	1.9e-05	2	25	0.605263	143	166
PITG_06828	CBM20	5.8e-07	2	82	0.888889	84	168
PITG_09389	CBM20	0.00013	2	74	0.8	21	106
PITG_13245	CBM20	3.8e-15	16	85	0.766667	22	98
PITG_05526	CBM25	3.8e-10	39	76	0.474359	11	47
PITG_13868	CBM25	4.8e-11	15	75	0.769231	135	200
PITG_04711	CBM32	4.4e-10	10	107	0.782258	15	116
PITG_06429	CBM32	7.7e-08	3	113	0.887097	229	342
PITG_09833	CBM32	1.1e-11	13	110	0.782258	53	177
PITG_10458	CBM32	0.00071	5	71	0.532258	111	176
PITG_12529	CBM32	1.8e-06	10	104	0.758065	19	117
PITG_16812	CBM32	2e-05	11	66	0.443548	23	85
PITG_17690	CBM32	0.00011	35	109	0.596774	106	187
PITG_01931	CBM37	0.00078	33	61	0.451613	389	417
PITG_01153	CBM38	1.9e-21	4	128	0.96124	3156	3375
PITG_18795	CBM39	0.00012	7	62	0.585106	37	91
PITG_04615	CBM43	1e-14	8	77	0.831325	400	467
PITG_09798	CBM43	8.7e-16	1	75	0.891566	571	641
PITG_09799	CBM43	7.5e-17	1	75	0.891566	560	632
PITG_10217	CBM43	6.5e-17	1	75	0.891566	482	554
PITG_05136	CBM47	1.9e-12	2	62	0.46875	34	87
PITG_05525	CBM47	1.1e-08	5	63	0.453125	979	1039
PITG_06804	CBM47	7.2e-09	3	128	0.976562	4851	4993
PITG_10061	CBM47	3.1e-18	7	128	0.945312	476	613
PITG_10262	CBM47	4.1e-08	24	120	0.75	1041	1152
PITG_12547	CBM47	4.8e-05	8	78	0.546875	937	1009
PITG_12547	CBM47	0.00018	3	56	0.414062	1127	1192
PITG_13245	CBM47	6.4e-15	2	59	0.445312	109	173
PITG_21106	CBM47	5.7e-12	2	61	0.460938	95	147
PITG_02715	CBM50	9.8e-09	1	39	0.95	1457	1499
PITG_13716	CBM50	1.8e-09	1	39	0.95	29	75
PITG_13716	CBM50	7.5e-06	1	37	0.9	98	142
PITG_13716	CBM50	3.9e-08	1	39	0.95	264	310
PITG_06429	CBM51	2.4e-16	3	133	0.970149	648	805
PITG_05055	CBM57	4.7e-05	59	137	0.530612	307	396
PITG_16150	CBM57	6.2e-05	59	137	0.530612	391	480
PITG_18493	CBM57	0.00014	65	137	0.489796	383	466
PITG_07521	CBM63	3.1e-08	2	75	0.935897	94	168
PITG_07522	CBM63	1e-08	2	75	0.935897	130	204
PITG_07523	CBM63	2.3e-08	2	75	0.935897	138	210
PITG_07537	CBM63	5.7e-08	2	75	0.935897	137	209
PITG_10695	CBM63	3.4e-09	2	74	0.923077	140	213
PITG_10701	CBM63	6.7e-09	2	75	0.935897	137	211
PITG_10702	CBM63	2e-08	4	72	0.871795	141	208
PITG_10703	CBM63	2.4e-05	4	72	0.871795	194	260
PITG_10705	CBM63	3.1e-07	4	73	0.884615	179	247
PITG_16315	CBM63	7.9e-07	2	74	0.923077	136	207
PITG_20447	CBM63	2.6e-08	2	75	0.935897	95	167
PITG_02652	CBM9	4.8e-25	1	101	0.549451	64	171
PITG_13483	CBM9	4.8e-28	2	132	0.714286	38	202
PITG_00392	CE1	2.1e-10	22	143	0.53304	39	175
PITG_00393	CE1	2.8e-10	18	143	0.550661	39	201
PITG_00394	CE1	9.5e-09	12	143	0.577093	39	213
PITG_01186	CE1	4e-06	14	142	0.563877	96	242
PITG_01274	CE1	7.1e-08	25	143	0.519824	77	226
PITG_01423	CE1	2e-06	14	192	0.784141	74	258
PITG_01642	CE1	0.00053	57	155	0.431718	146	246
PITG_03525	CE1	5.9e-08	12	208	0.863436	64	294
PITG_04057	CE1	0.00032	30	175	0.638767	13	212
PITG_05490	CE1	0.00031	88	185	0.427313	361	484
PITG_06289	CE1	8.9e-06	16	172	0.687225	163	366
PITG_06891	CE1	4.9e-48	1	225	0.986784	21	278
PITG_07064	CE1	0.00077	27	143	0.511013	5	167
PITG_07136	CE1	1.6e-05	108	185	0.339207	104	215
PITG_07530	CE1	2.1e-09	41	143	0.449339	302	433
PITG_07531	CE1	4.4e-09	56	143	0.38326	334	452
PITG_08373	CE1	2.3e-05	29	139	0.484581	7	140
PITG_11087	CE1	5.5e-17	8	208	0.881057	196	502
PITG_11920	CE1	1.9e-06	30	143	0.497797	35	184
PITG_12144	CE1	3.5e-07	58	143	0.374449	228	389
PITG_12145	CE1	3e-05	24	142	0.519824	169	270
PITG_15466	CE1	9.9e-07	9	198	0.832599	36	290
PITG_15948	CE1	2.2e-05	101	209	0.475771	229	402
PITG_15955	CE1	0.00046	30	143	0.497797	36	173
PITG_15956	CE1	4.2e-08	27	143	0.511013	40	176
PITG_16360	CE1	1.6e-05	24	147	0.54185	143	280
PITG_16693	CE1	1.4e-06	87	161	0.325991	28	106
PITG_17325	CE1	1.3e-08	32	221	0.832599	113	352
PITG_20138	CE1	7e-05	25	131	0.46696	199	335
PITG_22946	CE1	4.3e-10	15	207	0.845815	15	205
PITG_22947	CE1	6.2e-06	97	208	0.488987	38	135
PITG_00294	CE10	2.2e-38	83	309	0.662757	31	256
PITG_02504	CE10	2e-34	124	339	0.630499	17	211
PITG_03840	CE10	1.8e-39	76	324	0.727273	170	437
PITG_03840	CE10	1.4e-37	80	212	0.387097	660	802
PITG_04066	CE10	0.00017	146	329	0.536657	111	311
PITG_06458	CE10	1.3e-06	86	208	0.357771	67	191
PITG_06692	CE10	2.7e-09	78	257	0.524927	76	260
PITG_07333	CE10	8.7e-29	81	296	0.630499	143	359
PITG_07334	CE10	1.1e-32	86	337	0.73607	58	309
PITG_07354	CE10	6.9e-24	77	308	0.677419	513	763
PITG_08056	CE10	1.7e-32	74	334	0.762463	97	347
PITG_10850	CE10	4.5e-43	93	332	0.70088	457	705
PITG_10932	CE10	3.6e-09	67	213	0.428152	531	696
PITG_14190	CE10	1.1e-28	127	335	0.609971	232	424
PITG_14194	CE10	1.1e-34	89	318	0.671554	169	400
PITG_14206	CE10	1.5e-36	81	320	0.70088	97	344
PITG_14215	CE10	1.3e-27	81	292	0.618768	53	266
PITG_14598	CE10	1.6e-06	48	278	0.674487	454	683
PITG_16930	CE10	6.6e-38	68	277	0.612903	220	490
PITG_21316	CE10	9.6e-06	71	193	0.357771	14	157
PITG_11976	CE11	3.6e-78	1	270	0.99262	5	303
PITG_00706	CE12	1.1e-14	2	162	0.761905	20	193
PITG_00710	CE12	3.1e-11	1	159	0.752381	66	243
PITG_00711	CE12	2.7e-10	2	162	0.761905	64	243
PITG_00712	CE12	9.6e-13	2	163	0.766667	25	185
PITG_00927	CE12	6.4e-16	1	160	0.757143	37	200
PITG_02155	CE12	9.9e-08	2	205	0.966667	13	205
PITG_07384	CE12	5.5e-14	2	205	0.966667	13	204
PITG_07434	CE12	9.4e-14	2	161	0.757143	35	210
PITG_23045	CE12	9.4e-15	2	164	0.771429	41	219
PITG_03543	CE13	1.9e-26	25	187	0.456338	77	257
PITG_05725	CE13	3.6e-19	30	253	0.628169	80	317
PITG_14270	CE13	5.3e-24	25	195	0.478873	106	294
PITG_18280	CE13	1.9e-19	27	253	0.63662	72	297
PITG_22718	CE13	3e-25	27	184	0.442254	78	253
PITG_14810	CE14	1.4e-09	1	111	0.887097	58	163
PITG_04874	CE2	3e-56	1	209	0.995215	37	254
PITG_03330	CE3	4.9e-05	100	189	0.458763	3	94
PITG_08590	CE4	2.9e-19	9	127	0.907692	59	201
PITG_10622	CE5	0.00016	71	175	0.550265	44	180
PITG_12361	CE5	3.5e-51	1	183	0.962963	26	200
PITG_12401	CE5	4.5e-51	1	183	0.962963	26	200
PITG_12422	CE5	8.6e-51	1	183	0.962963	26	200
PITG_12832	CE5	1.9e-52	1	186	0.978836	27	205
PITG_00687	CE7	3.5e-10	156	299	0.456869	143	288
PITG_07636	CE7	4.1e-07	55	166	0.354633	11	105
PITG_12099	CE7	8.6e-05	154	269	0.367412	555	669
PITG_01029	CE8	1.6e-76	8	271	0.913194	43	312
PITG_02545	CE8	1.9e-72	3	272	0.934028	36	313
PITG_04325	CE8	1.3e-75	4	273	0.934028	47	326
PITG_06560	CE8	1.6e-71	3	273	0.9375	39	320
PITG_08863	CE8	3.2e-19	60	151	0.315972	6	104
PITG_08863	CE8	5.7e-26	175	274	0.34375	106	207
PITG_08902	CE8	3.7e-57	84	277	0.670139	691	881
PITG_08910	CE8	1.8e-55	105	273	0.583333	45	210
PITG_08911	CE8	1.5e-52	93	276	0.635417	1	172
PITG_08912	CE8	1.8e-71	8	274	0.923611	48	328
PITG_08914	CE8	4e-38	28	170	0.493056	9	166
PITG_18907	CE8	4.9e-72	2	277	0.954861	26	310
PITG_01391	GH1	4.1e-82	131	426	0.687646	141	492
PITG_01395	GH1	9e-136	4	426	0.983683	28	509
PITG_01396	GH1	8.2e-133	10	426	0.969697	1	476
PITG_01397	GH1	5.3e-128	3	425	0.983683	27	511
PITG_01398	GH1	3.6e-145	3	426	0.986014	28	510
PITG_01399	GH1	3.5e-117	3	426	0.986014	23	480
PITG_01430	GH1	1.4e-132	3	426	0.986014	30	501
PITG_01431	GH1	3.5e-137	4	426	0.983683	19	508
PITG_01462	GH1	1.3e-134	3	427	0.988345	26	510
PITG_01484	GH1	1.9e-115	3	427	0.988345	26	471
PITG_15790	GH1	8.4e-174	4	428	0.988345	6	472
PITG_15791	GH1	2.6e-174	4	428	0.988345	6	472
PITG_16493	GH1	3e-17	207	375	0.391608	5	192
PITG_18208	GH1	1.6e-86	33	239	0.480186	13	232
PITG_18209	GH1	4.2e-158	4	428	0.988345	6	456
PITG_18230	GH1	1.3e-83	153	428	0.641026	118	406
PITG_18231	GH1	4.8e-174	4	428	0.988345	6	472
PITG_21554	GH1	3e-43	144	424	0.652681	39	321
PITG_04273	GH10	1.5e-47	133	293	0.528053	6	174
PITG_17054	GH10	4e-85	3	289	0.943894	40	336
PITG_17055	GH10	1.3e-89	2	289	0.947195	35	332
PITG_10400	GH104	0.00052	26	79	0.365517	79	132
PITG_11632	GH105	1.1e-47	19	332	0.942771	29	367
PITG_19782	GH105	2.9e-48	19	332	0.942771	29	367
PITG_03215	GH109	2.1e-08	65	117	0.412698	58	109
PITG_06507	GH109	2.6e-08	65	116	0.404762	58	108
PITG_08677	GH109	1e-08	1	113	0.888889	10	111
PITG_08679	GH109	1.4e-10	1	125	0.984127	29	147
PITG_14355	GH109	3e-10	68	122	0.428571	55	109
PITG_14357	GH109	1e-11	2	116	0.904762	8	113
PITG_14358	GH109	9.7e-16	2	121	0.944444	10	122
PITG_18299	GH109	2.9e-07	1	113	0.888889	30	144
PITG_18534	GH109	4.4e-15	2	122	0.952381	10	123
PITG_18535	GH109	1.5e-07	2	98	0.761905	8	95
PITG_18537	GH109	1.4e-14	35	122	0.690476	38	119
PITG_17498	GH114	1.4e-76	1	190	0.994737	28	217
PITG_06962	GH12	5.8e-42	2	156	0.987179	118	266
PITG_08944	GH12	7.4e-39	2	156	0.987179	91	239
PITG_13560	GH12	1.1e-23	3	95	0.589744	95	185
PITG_14060	GH12	3.9e-35	5	156	0.967949	77	221
PITG_16985	GH12	2.1e-10	2	51	0.314103	104	150
PITG_16985	GH12	9.6e-15	85	156	0.455128	153	219
PITG_16991	GH12	5.4e-43	2	156	0.987179	93	241
PITG_16992	GH12	1e-33	4	156	0.974359	91	236
PITG_16995	GH12	1.2e-29	3	117	0.730769	212	324
PITG_21986	GH12	2.2e-25	51	156	0.673077	1	100
PITG_22202	GH12	2.2e-25	51	156	0.673077	1	100
PITG_11981	GH123	7.7e-62	107	510	0.749071	232	734
PITG_05526	GH13	2.6e-19	23	258	0.785953	266	578
PITG_01131	GH131	8.3e-24	35	253	0.854902	62	269
PITG_01132	GH131	2.1e-23	35	247	0.831373	62	263
PITG_01133	GH131	8.4e-25	44	246	0.792157	70	255
PITG_01625	GH131	6.3e-17	35	179	0.564706	51	179
PITG_16135	GH131	3.2e-24	35	253	0.854902	62	269
PITG_17285	GH131	4.7e-10	158	253	0.372549	119	219
PITG_22133	GH131	3.1e-10	161	253	0.360784	4	101
PITG_01092	GH16	6.2e-08	4	97	0.492063	79	245
PITG_06976	GH16	1.8e-06	61	144	0.439153	278	381
PITG_10657	GH16	0.0003	57	116	0.312169	3	133
PITG_10657	GH16	8.7e-12	122	189	0.354497	275	412
PITG_10738	GH16	1.5e-06	3	100	0.513228	56	226
PITG_10743	GH16	1.2e-06	4	91	0.460317	3	160
PITG_10743	GH16	4.3e-07	122	189	0.354497	367	507
PITG_10751	GH16	6.5e-07	4	91	0.460317	63	220
PITG_10755	GH16	4.8e-07	10	100	0.47619	16	172
PITG_10756	GH16	2.5e-06	4	90	0.455026	3	171
PITG_10756	GH16	1.8e-07	122	189	0.354497	383	506
PITG_10757	GH16	1.8e-06	4	92	0.465608	61	220
PITG_10757	GH16	9.5e-09	122	189	0.354497	431	564
PITG_10758	GH16	8.3e-06	4	92	0.465608	69	228
PITG_10758	GH16	4.5e-09	122	189	0.354497	436	570
PITG_10759	GH16	1.9e-07	4	99	0.502646	66	234
PITG_10759	GH16	1.5e-08	122	189	0.354497	440	569
PITG_10760	GH16	1.2e-07	4	142	0.730159	1082	1311
PITG_10760	GH16	2e-08	122	189	0.354497	1460	1583
PITG_10765	GH16	1e-05	4	116	0.592593	59	275
PITG_10765	GH16	1.4e-11	122	189	0.354497	402	536
PITG_11558	GH16	2.7e-07	4	100	0.507937	3	205
PITG_11558	GH16	1.8e-08	122	189	0.354497	369	502
PITG_14051	GH16	2.1e-07	4	100	0.507937	28	230
PITG_14051	GH16	2.1e-09	122	189	0.354497	397	527
PITG_18356	GH16	2.6e-16	4	189	0.978836	62	473
PITG_20615	GH16	2.4e-06	63	144	0.428571	251	352
PITG_20866	GH16	2.8e-07	4	91	0.460317	3	160
PITG_20866	GH16	9.9e-08	122	189	0.354497	371	507
PITG_20867	GH16	3.5e-08	4	91	0.460317	3	140
PITG_20867	GH16	5e-08	122	189	0.354497	358	461
PITG_20868	GH16	2e-06	4	99	0.502646	57	225
PITG_20868	GH16	6.2e-09	129	189	0.31746	452	561
PITG_20895	GH16	9.6e-06	24	100	0.402116	97	237
PITG_20895	GH16	0.00032	61	189	0.677249	353	533
PITG_20896	GH16	3.3e-06	3	90	0.460317	69	237
PITG_20896	GH16	2.9e-07	122	189	0.354497	450	573
PITG_00219	GH17	1.7e-23	12	306	0.945338	43	296
PITG_02335	GH17	2.1e-17	24	306	0.906752	76	319
PITG_03979	GH17	2.8e-18	28	306	0.893891	95	336
PITG_04123	GH17	2.1e-21	2	306	0.977492	25	279
PITG_04124	GH17	3.6e-17	2	282	0.900322	28	259
PITG_04125	GH17	6.3e-20	2	308	0.983923	25	282
PITG_04126	GH17	1.5e-14	164	303	0.446945	148	260
PITG_04135	GH17	5.9e-18	2	306	0.977492	28	283
PITG_04141	GH17	1e-18	2	309	0.987138	26	284
PITG_04158	GH17	5.2e-20	2	306	0.977492	26	280
PITG_15980	GH17	2e-24	12	306	0.945338	46	300
PITG_17362	GH17	4.7e-25	1	310	0.993569	21	280
PITG_17411	GH17	4.5e-17	2	310	0.990354	23	276
PITG_06476	GH18	2.2e-20	26	181	0.523649	117	307
PITG_13722	GH18	5.5e-22	88	279	0.64527	3	190
PITG_16794	GH18	9.1e-39	39	278	0.807432	76	381
PITG_15644	GH19	1.1e-15	46	127	0.350649	212	291
PITG_17945	GH19	1.5e-61	7	231	0.969697	68	271
PITG_17947	GH19	1.5e-64	9	231	0.961039	31	232
PITG_01471	GH2	3.2e-53	146	413	0.355053	105	516
PITG_10255	GH28	2e-61	6	307	0.926154	64	367
PITG_10880	GH28	1.4e-45	6	304	0.916923	128	409
PITG_16822	GH28	7.9e-64	45	317	0.836923	50	334
PITG_16824	GH28	2.5e-63	5	317	0.96	44	360
PITG_16825	GH28	8.9e-58	7	317	0.953846	24	321
PITG_17899	GH28	4.6e-40	122	317	0.6	11	220
PITG_19455	GH28	2.8e-46	6	309	0.932308	55	328
PITG_19619	GH28	9.6e-37	78	201	0.378462	88	218
PITG_19620	GH28	1.4e-64	6	307	0.926154	66	368
PITG_19623	GH28	3e-60	6	307	0.926154	63	366
PITG_19624	GH28	5.4e-60	6	308	0.929231	57	360
PITG_19625	GH28	6.7e-61	6	307	0.926154	57	360
PITG_19634	GH28	1.1e-43	118	307	0.581538	2	204
PITG_19636	GH28	3.7e-28	174	307	0.409231	3	145
PITG_19637	GH28	4.6e-41	88	233	0.446154	27	184
PITG_19649	GH28	9.1e-63	63	317	0.781538	10	281
PITG_19653	GH28	4.4e-50	104	317	0.655385	20	248
PITG_19985	GH28	4.6e-61	63	317	0.781538	10	282
PITG_21245	GH28	1.3e-63	6	307	0.926154	70	372
PITG_21247	GH28	3.3e-64	7	317	0.953846	48	361
PITG_21248	GH28	8.8e-64	6	313	0.944615	25	335
PITG_21925	GH28	2.9e-41	101	317	0.664615	44	260
PITG_02103	GH3	2.9e-59	4	214	0.972222	74	321
PITG_03135	GH3	4.3e-63	6	209	0.939815	83	295
PITG_03136	GH3	6.2e-64	5	205	0.925926	125	335
PITG_03140	GH3	4.3e-62	5	200	0.902778	66	263
PITG_03141	GH3	5.1e-60	5	203	0.916667	511	719
PITG_03213	GH3	2.5e-51	5	178	0.800926	143	318
PITG_03411	GH3	7.7e-60	5	215	0.972222	81	302
PITG_05066	GH3	1.2e-36	8	187	0.828704	70	235
PITG_06562	GH3	6.4e-36	6	124	0.546296	4	125
PITG_08027	GH3	4.7e-69	4	215	0.976852	31	279
PITG_15478	GH3	2.4e-26	5	96	0.421296	143	234
PITG_15905	GH3	8.7e-55	4	188	0.851852	112	298
PITG_16404	GH3	5.9e-16	134	208	0.342593	98	179
PITG_16507	GH3	7.7e-21	4	171	0.773148	61	228
PITG_16558	GH3	1.5e-53	13	216	0.939815	53	258
PITG_17546	GH3	9.6e-63	5	215	0.972222	58	279
PITG_18069	GH3	1.9e-58	8	216	0.962963	139	358
PITG_19729	GH3	2e-39	20	150	0.601852	61	219
PITG_20676	GH3	2.9e-59	4	214	0.972222	74	321
PITG_22095	GH3	9.2e-63	5	206	0.930556	58	269
PITG_03357	GH30	2.2e-62	11	416	0.971223	25	491
PITG_03358	GH30	1.8e-57	12	415	0.966427	25	493
PITG_04207	GH30	4.9e-77	59	347	0.690647	10	337
PITG_04254	GH30	6.3e-50	58	254	0.470024	83	289
PITG_04255	GH30	4.6e-113	9	416	0.976019	82	530
PITG_06134	GH30	5.4e-64	9	416	0.976019	22	492
PITG_08000	GH30	5.8e-105	10	362	0.844125	108	487
PITG_08001	GH30	1.5e-102	11	362	0.841727	101	481
PITG_08002	GH30	2.4e-106	10	362	0.844125	110	489
PITG_08004	GH30	3.2e-72	112	362	0.59952	167	445
PITG_08191	GH30	9.7e-83	97	411	0.752998	2	358
PITG_09101	GH30	5.3e-104	28	416	0.930456	1	431
PITG_12339	GH30	4.5e-63	9	416	0.976019	22	475
PITG_17500	GH30	8e-109	11	415	0.968825	88	532
PITG_17501	GH30	2.6e-116	14	416	0.964029	88	530
PITG_17506	GH30	4e-47	11	188	0.42446	87	270
PITG_17507	GH30	2.5e-109	8	394	0.925659	83	511
PITG_17508	GH30	2.4e-107	9	388	0.908873	69	496
PITG_17509	GH30	4.3e-37	214	415	0.482014	4	216
PITG_19939	GH30	6e-113	9	416	0.976019	122	570
PITG_09361	GH31	2.2e-07	263	422	0.372365	280	427
PITG_10846	GH31	2.8e-127	2	427	0.995316	378	913
PITG_11112	GH31	4.6e-63	251	427	0.412178	1	185
PITG_11712	GH31	3.7e-144	2	427	0.995316	406	879
PITG_13582	GH31	1.4e-18	6	210	0.477752	214	449
PITG_13582	GH31	1.3e-20	240	382	0.332553	450	602
PITG_13868	GH31	7.7e-106	3	306	0.709602	437	807
PITG_13873	GH31	4.5e-144	3	427	0.992974	232	719
PITG_14237	GH32	5.2e-64	1	282	0.959044	44	373
PITG_14238	GH32	1.1e-59	1	282	0.959044	46	375
PITG_14243	GH32	1.7e-48	1	259	0.880546	43	337
PITG_01138	GH35	1.1e-88	1	306	0.993485	92	393
PITG_06808	GH37	1.8e-153	1	491	0.997963	83	610
PITG_06820	GH37	4.7e-162	2	489	0.991853	150	691
PITG_21660	GH37	4.4e-162	2	489	0.991853	150	691
PITG_10031	GH38	7.2e-73	1	268	0.992565	45	346
PITG_09469	GH43	9.2e-15	103	192	0.358871	14	122
PITG_09470	GH43	3.5e-40	12	247	0.947581	33	311
PITG_09476	GH43	7.2e-31	44	226	0.733871	40	274
PITG_01855	GH47	5.9e-135	1	446	0.997758	146	585
PITG_02266	GH47	3.9e-134	1	446	0.997758	164	596
PITG_07365	GH47	1.2e-108	1	400	0.894619	145	537
PITG_09377	GH47	1.5e-132	1	444	0.993274	16	519
PITG_10149	GH47	5.8e-114	1	445	0.995516	66	501
PITG_11537	GH47	1.6e-125	1	446	0.997758	145	572
PITG_01164	GH5	6.9e-29	16	178	0.589091	59	280
PITG_01949	GH5	2.2e-28	3	235	0.843636	35	536
PITG_01960	GH5	3.2e-30	2	237	0.854545	17	518
PITG_01963	GH5	3.1e-28	2	237	0.854545	6	506
PITG_04615	GH5	1.2e-31	22	219	0.716364	15	273
PITG_08610	GH5	3.2e-31	3	240	0.861818	179	529
PITG_08611	GH5	3.6e-32	3	237	0.850909	171	521
PITG_08612	GH5	2.3e-31	3	238	0.854545	170	522
PITG_08613	GH5	1e-31	3	240	0.861818	175	528
PITG_08998	GH5	3.4e-44	8	239	0.84	16	338
PITG_09185	GH5	2e-29	7	239	0.843636	35	348
PITG_09192	GH5	7.8e-29	59	235	0.64	36	276
PITG_09798	GH5	6.2e-32	29	219	0.690909	164	436
PITG_09799	GH5	1.4e-32	27	219	0.698182	145	422
PITG_09872	GH5	3e-39	7	237	0.836364	163	518
PITG_10217	GH5	1.3e-05	131	219	0.32	239	344
PITG_10218	GH5	5.3e-32	29	219	0.690909	193	465
PITG_11993	GH5	1.8e-38	4	240	0.858182	34	348
PITG_16487	GH5	7.6e-31	3	240	0.861818	233	584
PITG_16965	GH5	1.1e-35	28	245	0.789091	105	396
PITG_16968	GH5	6.8e-43	26	238	0.770909	146	431
PITG_09906	GH53	8.8e-81	14	332	0.929825	4	305
PITG_09907	GH53	1.3e-68	1	253	0.736842	26	278
PITG_09910	GH53	6.6e-79	2	332	0.964912	26	339
PITG_22758	GH54	7.7e-137	1	314	0.990506	20	328
PITG_12344	GH6	6.3e-60	14	288	0.931973	43	295
PITG_18332	GH6	2e-55	15	289	0.931973	39	294
PITG_18333	GH6	1.1e-50	12	289	0.942177	33	288
PITG_18335	GH6	6.2e-63	12	289	0.942177	43	296
PITG_18336	GH6	2.7e-56	13	289	0.938776	40	293
PITG_18337	GH6	2.8e-56	52	290	0.809524	14	230
PITG_18338	GH6	5.5e-32	13	213	0.680272	40	226
PITG_17592	GH63	1.4e-23	317	567	0.438596	597	889
PITG_06788	GH7	4.2e-178	1	414	0.995181	24	463
PITG_10204	GH7	2e-178	1	414	0.995181	26	464
PITG_10714	GH7	2.9e-50	64	189	0.301205	17	140
PITG_10714	GH7	3.9e-28	254	384	0.313253	142	275
PITG_01266	GH72	3.7e-81	4	283	0.894231	22	328
PITG_01267	GH72	1.5e-72	19	284	0.849359	3	295
PITG_01269	GH72	8.4e-69	15	265	0.801282	1	279
PITG_03425	GH72	4.7e-75	7	311	0.974359	30	380
PITG_08999	GH72	8.6e-11	10	148	0.442308	15	152
PITG_14124	GH72	1.2e-58	5	250	0.785256	20	291
PITG_14138	GH72	1.2e-73	5	287	0.903846	25	333
PITG_14139	GH72	1.1e-65	4	258	0.814103	28	309
PITG_14140	GH72	1.9e-58	5	284	0.894231	27	319
PITG_14141	GH72	2.1e-72	4	289	0.913462	28	339
PITG_17496	GH72	5.4e-53	84	284	0.641026	1	222
PITG_17497	GH72	4.3e-80	5	284	0.894231	100	402
PITG_22383	GH72	8e-22	50	147	0.310897	14	113
PITG_01760	GH78	7.8e-34	106	403	0.589286	342	663
PITG_05097	GH78	8.1e-66	68	503	0.863095	88	595
PITG_19230	GH78	5.8e-31	229	461	0.460317	190	449
PITG_19561	GH78	3.8e-61	129	501	0.738095	349	751
PITG_22085	GH78	8.9e-62	129	501	0.738095	12	414
PITG_03508	GH81	8e-54	11	345	0.536977	99	485
PITG_03511	GH81	5e-166	11	621	0.980707	99	772
PITG_03512	GH81	2.9e-33	10	199	0.303859	96	322
PITG_03512	GH81	5e-102	342	621	0.448553	322	609
PITG_03533	GH81	1.6e-87	104	435	0.532154	2	361
PITG_03535	GH81	2.4e-167	11	621	0.980707	57	700
PITG_03554	GH81	2.1e-165	10	550	0.868167	57	651
PITG_03750	GH81	1.2e-139	106	622	0.829582	2	589
PITG_10999	GH81	1.3e-166	17	621	0.971061	73	740
PITG_11050	GH81	1.7e-179	12	621	0.9791	97	772
PITG_11052	GH81	5.4e-179	12	621	0.9791	12	687
PITG_13322	GH81	4.6e-177	17	621	0.971061	116	787
PITG_13566	GH81	1e-52	14	328	0.504823	10	365
PITG_13567	GH81	6.6e-170	13	621	0.977492	223	884
PITG_13569	GH81	5.2e-170	13	621	0.977492	128	789
PITG_13571	GH81	1.1e-151	13	621	0.977492	123	767
PITG_14173	GH81	9.2e-152	4	622	0.993569	90	816
PITG_06864	GH85	2.2e-68	1	278	0.879365	148	417
PITG_10027	GH89	1.2e-216	15	661	0.974359	1	664
PITG_10050	GH89	2.8e-201	2	661	0.993967	63	714
PITG_05764	GT1	2.5e-23	68	381	0.819372	163	530
PITG_06879	GT1	1.1e-28	257	380	0.32199	22	164
PITG_09296	GT1	1.9e-51	103	377	0.717277	280	585
PITG_09296	GT1	3.6e-53	95	375	0.732984	964	1275
PITG_09296	GT1	3.5e-11	152	375	0.58377	1760	2023
PITG_09367	GT1	1.3e-49	92	375	0.740838	154	469
PITG_09367	GT1	6.5e-15	121	375	0.664921	936	1227
PITG_09412	GT1	2.4e-47	90	376	0.748691	114	431
PITG_09412	GT1	1.3e-05	104	306	0.528796	836	1092
PITG_09413	GT1	6.3e-52	93	375	0.73822	245	558
PITG_09413	GT1	1.4e-13	196	374	0.465969	1090	1311
PITG_14981	GT1	7.8e-18	102	344	0.633508	97	410
PITG_21507	GT1	8.5e-26	92	377	0.746073	211	471
PITG_06279	GT10	3.1e-35	125	303	0.512968	149	338
PITG_06685	GT10	7.3e-40	131	307	0.507205	23	209
PITG_13917	GT19	5.5e-74	38	328	0.819209	1	379
PITG_02050	GT2	1.1e-08	2	165	0.970238	234	465
PITG_06876	GT2	2.9e-15	39	164	0.744048	59	186
PITG_09937	GT2	1.1e-43	1	168	0.994048	8	178
PITG_09963	GT2	1.6e-10	2	108	0.630952	403	590
PITG_09963	GT2	9.4e-08	105	168	0.375	702	765
PITG_09964	GT2	5.9e-12	2	108	0.630952	347	534
PITG_09964	GT2	3.2e-08	105	168	0.375	645	708
PITG_10915	GT2	0.00042	38	106	0.404762	153	224
PITG_14978	GT2	1.4e-17	37	164	0.755952	7	138
PITG_16984	GT2	1.8e-09	2	108	0.630952	344	544
PITG_16984	GT2	7.3e-07	107	168	0.363095	640	701
PITG_17007	GT2	2.8e-26	15	168	0.910714	564	817
PITG_01869	GT20	1.1e-101	14	358	0.724211	12	389
PITG_02307	GT20	1.7e-148	10	474	0.976842	55	540
PITG_02575	GT20	7.8e-103	14	473	0.966316	209	759
PITG_06828	GT20	9.5e-132	14	474	0.968421	293	789
PITG_09389	GT20	7.1e-129	5	475	0.989474	236	737
PITG_13721	GT20	6.6e-108	11	330	0.671579	86	424
PITG_13721	GT20	3.1e-64	326	474	0.311579	502	702
PITG_15882	GT20	7.3e-195	9	474	0.978947	178	656
PITG_20927	GT20	5.5e-149	11	474	0.974737	41	507
PITG_21962	GT20	5.3e-139	51	473	0.888421	15	465
PITG_09751	GT22	7e-64	2	364	0.930591	4	435
PITG_10838	GT22	9.9e-84	4	363	0.922879	12	406
PITG_16479	GT22	2e-90	2	389	0.994859	40	465
PITG_18105	GT22	1.5e-112	4	389	0.989717	14	423
PITG_07201	GT24	1.9e-122	1	248	0.995968	1353	1598
PITG_00127	GT26	0.00081	38	98	0.350877	75	134
PITG_01353	GT28	4.2e-10	62	117	0.350318	67	122
PITG_21328	GT30	2.7e-45	4	174	0.960452	38	226
PITG_06273	GT31	1.9e-37	2	191	0.984375	16	217
PITG_06280	GT31	1.1e-20	82	191	0.567708	1	101
PITG_06684	GT31	5.1e-19	3	103	0.520833	227	345
PITG_06688	GT31	8.5e-36	3	191	0.979167	31	227
PITG_07926	GT31	4e-18	6	186	0.9375	115	300
PITG_08426	GT31	1.2e-14	58	189	0.682292	99	252
PITG_09375	GT31	4.1e-06	53	139	0.447917	162	235
PITG_21064	GT31	1.5e-07	53	117	0.333333	162	226
PITG_11648	GT33	9.3e-158	7	411	0.950588	1	423
PITG_22649	GT33	4.7e-47	7	143	0.32	1	139
PITG_00299	GT4	4.3e-39	11	149	0.8625	1292	1442
PITG_00983	GT4	2.9e-10	19	126	0.66875	1159	1282
PITG_02166	GT4	1.4e-05	74	136	0.3875	194	256
PITG_03200	GT4	7.6e-18	7	129	0.7625	225	362
PITG_05090	GT4	1.3e-06	71	137	0.4125	346	411
PITG_05177	GT4	3.7e-05	49	136	0.54375	336	419
PITG_05198	GT4	3.4e-06	66	136	0.4375	373	444
PITG_05753	GT4	1.3e-10	7	83	0.475	378	456
PITG_13413	GT4	3e-09	70	139	0.43125	325	393
PITG_16062	GT4	5.9e-26	7	153	0.9125	296	454
PITG_19227	GT4	7.6e-07	78	136	0.3625	599	657
PITG_19228	GT4	1.3e-06	71	137	0.4125	366	431
PITG_19859	GT4	0.00031	75	136	0.38125	391	452
PITG_00983	GT41	9.8e-110	117	517	0.567376	138	725
PITG_02055	GT41	9.6e-09	25	255	0.326241	120	333
PITG_06606	GT41	6.8e-75	164	453	0.409929	2	428
PITG_10344	GT41	1.2e-97	111	525	0.587234	12	520
PITG_11215	GT41	5.3e-12	27	260	0.330496	131	358
PITG_17928	GT41	1.9e-87	465	703	0.337589	477	723
PITG_21321	GT41	3.4e-53	168	433	0.375887	2	411
PITG_12057	GT44	0.00097	7	68	0.61	210	270
PITG_09478	GT45	1.4e-05	32	98	0.573913	199	267
PITG_08729	GT47	0.00035	91	184	0.314189	146	241
PITG_03335	GT48	1e-260	3	709	0.955345	1644	2316
PITG_03472	GT48	6.7e-282	3	709	0.955345	1056	1780
PITG_03473	GT48	2e-280	3	710	0.956698	1114	1839
PITG_05079	GT48	7.9e-274	2	721	0.972936	853	1600
PITG_06358	GT48	3.3e-247	2	662	0.893099	861	1555
PITG_06428	GT48	2e-258	2	661	0.891746	860	1552
PITG_14727	GT48	1.7e-273	2	706	0.952639	850	1587
PITG_17126	GT50	1.8e-63	1	187	0.709924	65	259
PITG_05541	GT57	1.5e-140	2	479	0.991684	35	510
PITG_13291	GT57	1.8e-63	215	478	0.546778	1	273
PITG_02432	GT58	5.5e-136	2	364	0.994505	53	406
PITG_03060	GT59	1.6e-109	3	391	0.960396	42	416
PITG_21941	GT59	2.8e-61	3	177	0.430693	42	218
PITG_00576	GT60	8.4e-20	1	109	0.327273	283	366
PITG_03570	GT60	3.5e-45	2	329	0.990909	81	398
PITG_15376	GT60	1.3e-54	2	330	0.993939	71	384
PITG_15377	GT60	4.2e-55	2	329	0.990909	66	377
PITG_15381	GT60	7.4e-60	2	324	0.975758	50	358
PITG_18747	GT60	1.6e-60	1	330	0.99697	67	380
PITG_19514	GT60	4e-73	4	329	0.984848	96	398
PITG_07124	GT62	2.5e-11	166	266	0.373134	22	107
PITG_11398	GT62	1.3e-25	19	198	0.66791	176	347
PITG_00632	GT66	9.4e-162	11	550	0.777778	64	644
PITG_04610	GT66	7e-153	8	600	0.854257	3	678
PITG_07310	GT7	2.5e-58	30	249	0.876	3	238
PITG_02291	GT71	9.2e-52	2	264	0.992424	194	424
PITG_02294	GT71	3.4e-50	2	264	0.992424	176	406
PITG_02384	GT71	3.9e-36	17	261	0.924242	3	259
PITG_02392	GT71	2.1e-46	2	257	0.965909	114	377
PITG_02393	GT71	6.9e-35	4	257	0.958333	79	322
PITG_02394	GT71	1.1e-22	8	130	0.462121	61	188
PITG_02397	GT71	5.6e-28	2	188	0.704545	60	229
PITG_04418	GT71	1.9e-40	4	257	0.958333	71	333
PITG_04419	GT71	2e-42	10	257	0.935606	3	237
PITG_06724	GT71	5.3e-41	10	247	0.897727	3	229
PITG_06738	GT71	2.5e-17	44	222	0.674242	10	207
PITG_09666	GT71	6.2e-45	7	257	0.94697	2	262
PITG_10448	GT71	2.3e-46	2	257	0.965909	103	364
PITG_10652	GT71	1.1e-24	26	131	0.397727	5	105
PITG_13024	GT71	1.3e-47	2	262	0.984848	89	384
PITG_13042	GT71	1.1e-39	2	256	0.962121	114	405
PITG_13042	GT71	1.1e-41	2	262	0.984848	601	906
PITG_13042	GT71	3.4e-39	2	247	0.92803	1080	1360
PITG_13042	GT71	1.3e-42	2	260	0.977273	1540	1835
PITG_13043	GT71	8.8e-42	2	249	0.935606	167	450
PITG_13148	GT71	4.1e-43	2	264	0.992424	161	392
PITG_15000	GT71	4.6e-37	74	264	0.719697	45	208
PITG_15001	GT71	2.8e-35	10	264	0.962121	5	216
PITG_15003	GT71	8e-30	72	239	0.632576	3	169
PITG_17661	GT71	2.6e-47	2	264	0.992424	271	500
PITG_17663	GT71	1.7e-50	2	264	0.992424	276	505
PITG_17664	GT71	2.1e-53	2	264	0.992424	186	414
PITG_18255	GT71	6.4e-45	2	264	0.992424	188	420
PITG_18256	GT71	6.9e-43	7	264	0.973485	2	229
PITG_18257	GT71	1.5e-47	4	264	0.984848	79	311
PITG_18258	GT71	6.1e-52	2	264	0.992424	217	449
PITG_18259	GT71	4.1e-28	2	133	0.496212	139	267
PITG_18261	GT71	3.2e-41	2	224	0.840909	50	247
PITG_18262	GT71	4e-41	8	257	0.943182	4	262
PITG_18263	GT71	5.3e-10	107	196	0.337121	57	125
PITG_18265	GT71	4.7e-30	72	252	0.681818	3	182
PITG_18266	GT71	1.1e-48	2	264	0.992424	31	265
PITG_18270	GT71	1.5e-36	73	256	0.693182	233	389
PITG_18271	GT71	9e-48	2	264	0.992424	190	422
PITG_18272	GT71	1.8e-52	2	264	0.992424	192	426
PITG_18275	GT71	1.9e-48	2	264	0.992424	263	496
PITG_18276	GT71	1.7e-50	2	264	0.992424	149	383
PITG_18277	GT71	4.2e-46	2	264	0.992424	215	447
PITG_18278	GT71	2.1e-17	173	264	0.344697	139	224
PITG_18279	GT71	7.7e-51	1	261	0.984848	455	687
PITG_20634	GT71	2.2e-47	2	260	0.977273	89	382
PITG_22379	GT71	1.7e-11	177	257	0.30303	1	80
PITG_13172	GT76	1e-106	2	407	0.995086	6	433
PITG_02430	GT8	5.9e-12	49	205	0.607004	2	143
PITG_06049	GT8	7.1e-30	14	254	0.933852	147	387
PITG_18015	GT8	6.6e-27	37	234	0.766537	51	249
PITG_21853	GT8	5.9e-12	49	205	0.607004	2	143
PITG_03649	GT90	4.8e-18	4	205	0.804	254	550
PITG_03650	GT90	3.9e-30	4	242	0.952	254	594
PITG_00872	PL1	5.6e-42	15	200	0.915842	122	323
PITG_05312	PL1	3.8e-06	60	174	0.564356	118	246
PITG_07680	PL1	8e-30	21	186	0.816832	121	301
PITG_08555	PL1	1.5e-31	20	163	0.707921	120	272
PITG_08558	PL1	2.5e-45	16	201	0.915842	103	302
PITG_08558	PL1	1.3e-40	20	200	0.891089	534	728
PITG_08561	PL1	2e-43	21	199	0.881188	14	206
PITG_08563	PL1	2.4e-30	45	201	0.772277	100	272
PITG_08564	PL1	3.1e-18	22	110	0.435644	156	249
PITG_09457	PL1	3.3e-38	16	201	0.915842	116	316
PITG_09465	PL1	1.1e-34	21	201	0.891089	122	303
PITG_09466	PL1	9.5e-23	92	201	0.539604	2	123
PITG_19909	PL1	2.6e-07	67	174	0.529703	3	124
PITG_20561	PL1	0.00031	48	153	0.519802	506	663
PITG_20992	PL1	3.9e-07	109	174	0.321782	48	121
PITG_21462	PL1	1.1e-34	21	201	0.891089	122	303
PITG_21463	PL1	2e-40	21	201	0.891089	122	317
PITG_21499	PL1	1e-26	20	131	0.549505	124	238
PITG_04668	PL3	8.2e-37	2	196	0.984772	73	267
PITG_08632	PL3	8e-64	2	196	0.984772	8	206
PITG_08633	PL3	6.8e-31	2	91	0.451777	31	122
PITG_08634	PL3	9.9e-55	25	173	0.751269	1	150
PITG_08635	PL3	1.4e-47	62	196	0.680203	20	158
PITG_08638	PL3	6e-59	25	186	0.817259	1	162
PITG_08646	PL3	5.9e-60	25	189	0.832487	1	166
PITG_08647	PL3	1.9e-60	25	186	0.817259	1	162
PITG_09254	PL3	8.2e-72	2	196	0.984772	38	233
PITG_09255	PL3	1.2e-45	49	142	0.472081	2	96
PITG_09256	PL3	2.1e-69	2	194	0.974619	8	201
PITG_09257	PL3	3.5e-62	2	155	0.77665	38	192
PITG_09258	PL3	8.7e-41	66	167	0.51269	2	103
PITG_09259	PL3	2.8e-57	2	196	0.984772	8	189
PITG_09821	PL3	3.5e-24	25	106	0.411168	1	82
PITG_10424	PL3	4.3e-61	2	158	0.791878	35	195
PITG_12828	PL3	4.4e-69	3	196	0.979695	39	233
PITG_12829	PL3	4.4e-69	3	196	0.979695	39	233
PITG_14167	PL3	1.9e-62	4	190	0.944162	62	262
PITG_14168	PL3	4.6e-63	2	191	0.959391	30	233
PITG_14287	PL3	1e-65	2	196	0.984772	31	228
PITG_14287	PL3	7.8e-65	2	193	0.969543	280	475
PITG_14288	PL3	5.8e-65	3	196	0.979695	3	199
PITG_14288	PL3	4.8e-64	2	193	0.969543	251	446
PITG_15296	PL3	1.2e-57	2	181	0.908629	30	218
PITG_15299	PL3	4.5e-20	2	71	0.350254	30	100
PITG_15299	PL3	2.1e-24	101	185	0.426396	104	198
PITG_16160	PL3	1e-65	2	196	0.984772	31	228
PITG_16160	PL3	1.8e-64	2	193	0.969543	280	475
PITG_17207	PL3	1.4e-65	2	196	0.984772	31	228
PITG_17207	PL3	1.6e-64	2	193	0.969543	260	455
PITG_17208	PL3	4e-58	25	193	0.852792	1	173
PITG_17210	PL3	2e-42	66	196	0.659898	2	134
PITG_17210	PL3	6.3e-51	2	140	0.700508	175	314
PITG_18477	PL3	3e-44	25	140	0.583756	1	117
PITG_18478	PL3	2.1e-57	25	196	0.86802	1	175
PITG_18478	PL3	1.7e-41	67	193	0.639594	280	410
PITG_18482	PL3	9.5e-66	2	196	0.984772	31	228
PITG_18482	PL3	8.3e-64	2	193	0.969543	268	463
PITG_19366	PL3	1.2e-65	2	196	0.984772	31	228
PITG_19366	PL3	1.6e-64	2	193	0.969543	268	463
PITG_21714	PL3	2.5e-64	25	188	0.827411	1	165
PITG_22166	PL3	8.6e-51	25	156	0.664975	1	133
PITG_22227	PL3	5.7e-70	12	186	0.883249	2	177
PITG_02332	PL4	5.2e-91	3	561	0.984127	39	529
PITG_02368	PL4	5.8e-78	4	497	0.869489	21	449
PITG_21289	PL4	3e-27	4	208	0.359788	21	203
PITG_15509	PL6	2e-06	6	155	0.400538	1663	1816
PITG_03281	PL9	2.9e-07	25	146	0.323529	101	227
