# Supplementary material for: Bioinformatic characterisation of genes encoding cell wall degrading enzymes in the Phytophthora parasitica genome
Source: BMC Genomics. 2014 Sep 11;15:785. doi: 10.1186/1471-2164-15-785 (PMC4176579; doi:10.1186/1471-2164-15-785)
Supplement: Supplementary file 4 — Additional file 4: Details of putative P. infestans CWDEs. The number of CAZyme modules and their E-values from dbCAN analysis or other features such as a Pfam domain are shown. Truncated proteins are indicated. SP = secretion signal determined by SignalP; “SP” = secretion signal if alternative nearby start codon is used; NN scores ≥ 0.5 = non-classical secretion; TMD = transmembrane domain, the location of which is indicated by N or C; GPI = glycosylphosphatidylinositol-anchored. (XLS 73 KB) [file 12864_2014_6467_MOESM4_ESM.xls]

## Sheet: Sheet1
Additional File 4		Details of putative P. infestans CWDEs.
CAZyme family	Number	Transcript names	Truncated protein	CAZy domains (number)	dbcan E-values	Secretion signal peptide	SecretomeP score	TMD (N or C)	GPI anchor
CBM1	20	PITG_03637		1	6.4e-04	—	NN=0.469	—	—
		PITG_04077		3	7.9e-12, 1.6e-4, 7.0e-13	—	NN=0.838	N	—
		PITG_04114		1	4.5e-09	SP	—	—	—
		PITG_10269		1	2.2e-4	SP	—	—	—
		PITG_10284		1	3.5e-4	SP	—	—	—
		PITG_11696		1	7.0e-05	SP	—	—	—
		PITG_16553		1	7.5e-09	—	—	—	—
		PITG_03639		1	homology, CAT analysis	SP	—
		PITG_03640		1	homology, CAT analysis	SP	—
		PITG_04923		1	homology, CAT analysis	—	NN=0.544
		PITG_11987		1	homology, CAT analysis	—	NN=0.619
		PITG_14496		1	homology, CAT analysis	SP	—
		PITG_15170		1	homology, CAT analysis	SP	—
		PITG_16176		1	homology, CAT analysis	SP	—
		PITG_17040		1	homology, CAT analysis	SP	—
		PITG_18118		1	homology, CAT analysis	SP	—		GPI
		PITG_18119		1	homology, CAT analysis	SP	—
		PITG_18396		1	homology, CAT analysis	SP	—
		PITG_18800		1	homology, CAT analysis	SP	—
		PITG_19489		1	homology, CAT analysis	SP	—
CBM9	2	PITG_02652		1	4.8e-25	SP	—	—	—
		PITG_13483		1	4.8e-28	—	NN=0.554	—	—
CBM13	3	PITG_00149		9	9.9e-13, 2.8e-14, 2.9e-12, 1.5e-14, 8.2e-15, 3.5e-16, 1.9e-17, 6.1e-16, 4.1e-13	—	NN=0.894	—	—
		PITG_05142		1	8.6e-8	—	NN=0.456	—	—
		PITG_19292		2	2.8e-10, 1.4e-11	—	NN=0.277	—	—
CBM20/CBM47	1	PITG_13245		2	3.80e-15, 6.40e-15	—	NN=0.466	—	—
CBM32	1	PITG_17690		1	1.1e-4	—	NN=0.064	—	—
CBM37	1	PITG_01931		1	7.8e-4	—	NN=0.800	—	—
CBM38	1	PITG_01153		1	1.9e-21		NN=0.561
CBM40	4	PITG_02141		1	homology	—	NN=0.512	—	GPI
		PITG_13555		1	homology	—	NN=0.371	—	—
		PITG_13559		1	homology	—	NN=0.315	—	—
		PITG_22306		1	homology	—	NN=0.542	—	—
CBM47	3	PITG_05136		1	1.90e-12	—	NN=0.896	—	—
		PITG_05525		1	1.10e-08	—	NN=0.547	—	—
		PITG_06804		1	7.20e-09	SP	NN=0.483	—	—
CBM50	3	PITG_02715		1	9.80e-09	—	NN=0.376	—	—
		PITG_13716		3	1.80e-09, 7.5e-6, 3.9e-8	—	NN=0.705	—	—
CBM57	3	PITG_05055		1	4.7e-5	—	NN=0.645	—	—
		PITG_16150		1	6.2e-5	—	NN=0.635	—	—
		PITG_18493		1	3.9e-8	—	NN=0.637	—	—
CBM63	11	PITG_07521		1	3.1e-8	—	—	C	—
		PITG_07522		1	1.0e-8	—	—	C	—
		PITG_07523		1	2.3e-8	SP	—	C	—
		PITG_07537		1	5.7e-8	SP	—	C	—
		PITG_10695		1	3.4e-9	SP	—	—	—
		PITG_10701		1	6.7e-9	SP	—	C	—
		PITG_10702		1	2.0e-8	SP	—	—	—
		PITG_10703		1	2.4e-5	SP	—	—	—
		PITG_10705		1	3.1e-7	"SP"	—	—	—
		PITG_16315		1	7.9e-7	SP	—	—	—
		PITG_20447		1	2.6e-8	—	NN=0.467	C	—
AA7	6	PITG_02928		1	1.7e-53	SP	—	—	—
		PITG_02930		1	1.2e-48	SP	—	—	—
		PITG_02935		1	4.6e-49	SP	—	—	—
		PITG_06585		1	1.5e-28	SP	—	—	—
		PITG_06591			5.8e-53	SP	—	—	—
		PITG_20764		1	2.3e-71	SP	—	—	—
AA8	4	PITG_00805		1	1.4e-64	SP	—	—	—
		PITG_07303		1	4.7e-85	SP	—	—	—
		PITG_16169		1	6.2e-68	SP	—	—	—
		PITG_18951		1	4.8e-82	SP	—	—	—
AA9	2	PITG_08631		1	9.0e-7	SP	—	—	—
		PITG_11938		1	1.3e-4	—	NN=0.269	—	—
AA10	1	PITG_11940		1	4.4e-4	SP	—	—	—
CE1	3	PITG_01642		1	5.3e-4	SP	—	—	—
		PITG_16693		1	1.4e-6	—	NN=0.596	—	—
		PITG_16694		1	homology, tannase-feruloyl esterase (Pfam)	SP	—	—	—
CE2	1	PITG_04874		1	3e-56	—	NN=0.489	—	—
CE3	1	PITG_03330		1	4.9e-5	—	NN=0.476	—	—
CE4	1	PITG_08590		1	2.9e-19	—	NN=0.909	N	—
CE5	5	PITG_10622		1	1.6e-4	—	NN=0.597	—	—
		PITG_12361		1	3.50e-51	SP	—	—	—
		PITG_12401		1	4.50e-51	SP	—	—	—
		PITG_12422		1	8.60e-51	SP	—	—	—
		PITG_12832		1	1.90e-52	SP	—	—	—
CE8	12	PITG_00041	truncated?	1	homology	—	NN=0.920	—	—
		PITG_01029		1	1.6e-76	SP	—	—	—
		PITG_02545		1	1.9e-72	SP	—	—	—
		PITG_04325		1	1.3e-75	SP	—	—	—
		PITG_06560		1	1.6e-71	SP	—	—	—
		PITG_08863	truncated?	2	3.2e-19, 5.7e-26	—	NN=0.547	—	—
		PITG_08902	multiple domains	1	3.7e-57	—	NN=0.610	—	—
		PITG_08910		1	1.8e-55	—	NN=0.585	—	—
		PITG_08911		1	1.5e-52	"SP"	—	—	—
		PITG_08912		1	1.8e-71	SP	—	—	—
		PITG_08914		1	4e-38	"SP"		—	—
		PITG_18907		1	4.9e-72	—	NN=0.619	—	—
CE12	9	PITG_00706		1	1.1e-14	—	NN=0.823	—	—
		PITG_00712		1	9.6e-13	—	NN=0.684	—	—
		PITG_00711		1	2.7e-10	—	NN=0.808	N	—
		PITG_00710		1	3.1e-11	—	NN=0.901	N	—
		PITG_00927		1	6.4e-16	—	NN=0.863	N	—
		PITG_02155		1	9.9e-8	SP	—	—	—
		PITG_07384		1	5.5e-14	—	NN=0.574	—	—
		PITG_07434		1	9.4e-15	—	NN=0.540	—	—
		PITG_23045		1	9.4e-15	—	NN=0.880	N	GPI
CE13	6	PITG_03543		1	1.9e-26	SP	—	—	—
		PITG_03538	truncated	1	homology	SP	—	—	—
		PITG_05725		1	3.6e-19	SP	—	—	—
		PITG_14270		1	5.3e-24	SP	—	—	GPI
		PITG_18280		1	1.9e-19	SP	—	—	—
		PITG_22718		1	3.0e-25	—	NN=0.558	—	—
GH1	17	PITG_01391		1	4.10e-82	"SP"	—	C	—
		PITG_01395		1	9.00e-136	SP	—	C	—
		PITG_01396		1	8.20e-133	—	NN=0.489	C	—
		PITG_01397		1	5.30e-128	SP	—	C	—
		PITG_01398		1	3.60e-145	SP	—	C	—
		PITG_01399		1	3.50e-117	SP	—	—	—
		PITG_01430		1	1.40e-132	SP	—	C	—
		PITG_01431		1	3.50e-137	—	NN=0.382	C	—
		PITG_01462		1	1.30e-134	SP	—	C	—
		PITG_01484		1	1.90e-115	SP	—	C	—
		PITG_15790		1	8.40e-174	—	NN=0.534	—	—
		PITG_15791		1	2.60e-174	—	NN=0.465	—	—
		PITG_16493		1	3.00e-17	—	NN=0.910	—	—
		PITG_18208		1	1.60e-86	—	NN=0.680	—	—
		PITG_18209		1	4.20e-158	—	NN=0.474	—	—
		PITG_18230		1	1.30e-83	—	NN=0.433	—	—
		PITG_18231		1	4.80e-174	—	NN=0.549	—	—
		PITG_21554		1	3.00e-43	—	NN=0.741	—	—
GH2	1	PITG_01471	truncated?	1	3.2e-53	SP	NN=0.646	—	—
GH3	20	PITG_02103		1	2.90e-59	SP	—	—	—
		PITG_03135		1	4.30e-63	—	NN=0.752	—	GPI
		PITG_03136		1	6.20e-64	SP	—	—	—
		PITG_03140		1	4.30e-62	—	NN=0.701	—	—
		PITG_03141		1	5.10e-60	—	NN=0.390	—	—
		PITG_03213		1	2.50e-51	"SP"	—	—	—
		PITG_03411		1	7.70e-60	—	NN=0.492	—	—
		PITG_05066		1	1.20e-36	—	NN=0.577	—	—
		PITG_06562		1	6.40e-36	—	NN=0.499	—	—
		PITG_08027		1	4.70e-69	—	NN=0.626	—	—
		PITG_15478		1	2.40e-26	"SP"	—	—	—
		PITG_15905		1	8.70e-55	SP	—	—	—
		PITG_16404		1	5.90e-16	—	NN=0.530	—	—
		PITG_16507		1	7.70e-21	—	NN=0.689	—	—
		PITG_16558		1	1.50e-53	—	NN=0.574	—	—
		PITG_17546		1	9.60e-63	—	NN=0.631	—	—
		PITG_18069		1	1.90e-58	—	NN=0.636	—	—
		PITG_19729		1	2.00e-39	SP	—	—	—
		PITG_20676		1	2.90e-59	SP	—	—	—
		PITG_22095		1	9.20e-63	—	NN=0.704	—	—
GH5	17	PITG_01164		1	6.90e-29	—	NN=0.423	—	—
		PITG_01949		1	2.2e-28	—	NN=0.489	C	—
		PITG_01960		1	3.20e-30	—	NN=0.496	C	—
		PITG_01963		1	3.10e-28	—	NN=0.534	—	—
		PITG_08610		1	3.20e-31	—	NN=0.662	N	—
		PITG_08611		1	3.60e-32	—	NN=0.730	N	—
		PITG_08612		1	2.30e-31	—	NN=0.649	N	—
		PITG_08613		1	1.00e-31	—	NN=0.630	N	—
		PITG_08998		1	3.40e-44	—	NN=0.704	—	—
		PITG_09185		1	2.00e-29	SP	—	—	—
		PITG_09192		1	7.80e-29	—	NN=0.559	—	—
		PITG_09872		1	3.00e-39	—	NN=0.622	—	—
		PITG_10218		1	5.30e-32	SP	—	N	—
		PITG_11993		1	1.80e-38	SP	—	C	GPI
		PITG_16487		1	7.60e-31	—	NN=0.774	N	—
		PITG_16965		1	1.10e-35	SP	—	—	—
		PITG_16968		1	6.80e-43	SP	—	—	—
GH5/CBM43	4	PITG_04615	truncated?	2	1.20e-31, 1.00e-14	—	NN=0.467	C	—
		PITG_09798		2	6.20e-32, 8.70e-16	SP	—	C	—
		PITG_09799		2	1.40e-32, 7.50e-17	SP	—	C	—
		PITG_10217		2	1.30e-05, 6.50e-17	"SP"	—	—	—
GH6	6	PITG_12344		1	6.30e-60	SP	—	—	GPI
		PITG_18332		1	2.00e-55	SP	—	—	—
		PITG_18333		1	1.10e-50	SP	—	C	—
		PITG_18335		1	6.20e-63	SP	—	—	—
		PITG_18336		1	2.70e-56	SP	—	—	—
		PITG_18337		1	2.80e-56	—	NN=0.635	—	—
		PITG_18338		1	5.50e-32	SP	—	—	—
GH7	5	PITG_06788		1	4.20e-178	SP	—	—	—
		PITG_10204		1	2.00e-178	SP	—	—	—
		PITG_10714		2	2.90e-50, 3.90e-28	—	NN=0.438	—	—
GH10	3	PITG_04273		1	1.5e-47	SP	NN=0.535	—	—
		PITG_17054		1	4e-85	SP	—	—	—
		PITG_17055		1	1.3e-89	SP	—	—	—
GH12	15	PITG_06962		1	5.8e-42	SP	—	—	—
		PITG_08944		1	7.4e-39	SP	—	—	—
		PITG_13560		1	1.1e-23	SP	—	—	—
		PITG_14060		1	3.9e-35	SP	—	—	—
		PITG_16985		2	2.1e-10, 9.6e-15	—	NN=0.500	—	—
		PITG_16991		1	5.4e-43	SP	—	—	—
		PITG_16992		1	1e-33	SP	—	—	—
		PITG_16995		1	1.2e-29	—	NN=0.307	—	—
		PITG_21986		1	2.2e-25	—	NN=0.528	—	—
		PITG_22202		1	2.2e-25	—	NN=0.528	—	—
GH13/CBM25	1	PITG_05526		2	2.60e-19, 3.80e-10	—	NN=0.457	—	—
GH16	27	PITG_01092		1	6.20e-08	SP	—	—	—
		PITG_06976		1	1.80e-06	SP	SP	—	—
		PITG_08323		1	homology, CAT analysis, GH16 (Pfam)	—	NN=0.687	—	—
		PITG_10657		2	3e-4, 8.70e-12	—	NN=0.452	C	—
		PITG_10738		1	1.5e-6	—	NN=0.667	—	—
		PITG_10743		2	1.20e-06, 4.30e-07	—	NN=0.306	—	—
		PITG_10750		1	homology, CAT analysis, GH16 (Pfam)	"SP"	—	C	—
		PITG_10751		1	6.50e-07	SP	—	—	—
		PITG_10755		1	4.80e-07	—	NN=0.556	—	GPI
		PITG_10756		2	2.50e-06,1.80e-07	—	NN=0.524	—	—
		PITG_10757		2	1.80e-06, 9.50e-09	SP	—	C	—
		PITG_10758		2	8.30e-06, 4.50e-09	SP	—	C	—
		PITG_10759		2	1.90e-07, 1.50e-08	—	NN=0.426	C	—
		PITG_10760		2	1.20e-07, 2.00e-08	—	NN=0.416	C	—
		PITG_10765		2	1.00e-05, 1.40e-11	SP	—	C	—
		PITG_11558		2	2.70e-07, 1.80e-08	—	NN=0.291	C	—
		PITG_14051		2	2.10e-07, 2.10e-09	—	NN=0.431	—	—
		PITG_16750		1	homology, CAT analysis, GH16 (Pfam)	—	NN=0.340	—	—
		PITG_18356		1	2.60e-16	SP	—	C	—
		PITG_18444		1	homology, CAT analysis, GH16 (Pfam)	—	NN=0.644	—	—
		PITG_20615		1	2.40e-06	SP	—	—	—
		PITG_20866		2	2.80e-07, 9.90e-08	—	NN=0.439	C	—
		PITG_20867		2	3.50e-08, 5.00e-08	—	NN=0.316	C	—
		PITG_20868		2	2.00e-06, 6.20e-09	—	NN=0.384	C	—
		PITG_20895		2	9.60e-06, 3.2e-4	SP	—	C	—
		PITG_20896		2	3.30e-06, 2.90e-07	SP	—	C	—
		PITG_21332		1	homology, CAT analysis, GH16 (Pfam)	—	NN=0.641	—	—
GH17	12	PITG_00219		1	1.70e-23	SP	—	—	GPI
		PITG_02335		1	2.10e-17	SP	—	—	—
		PITG_03979		1	2.80e-18	SP	—	—	—
		PITG_04123		1	2.10e-21	SP	NN=0.680	—	—
		PITG_04124		1	3.60e-17	SP	NN=0.613	—	—
		PITG_04125		1	6.30e-20	SP	—	—	—
		PITG_04126		1	1.50e-14	SP	—	—	—
		PITG_04135		1	5.90e-18	SP	—	—	—
		PITG_04141		1	1.00e-18	—	NN=0.440	—	—
		PITG_04158		1	5.20e-20	—	NN=0.581	—	—
		PITG_17362		1	4.70e-25	SP	—	—	—
		PITG_17411		1	4.50e-17	SP	—	C	—
GH17/CBM13	1	PITG_15980		2	2.0e-24, 4.80e-19	SP	—	—	—
GH18	3	PITG_06476		1	2.20e-20	—	NN=0.848	N	—
		PITG_13722		1	5.50e-22	—	NN=0.545	—	—
		PITG_16794		1	9.10e-39	SP	—	—	—
GH19	2	PITG_17362		1	1.50e-61	—	NN=0.919	—	—
		PITG_17411		1	1.50e-64	—	NN=0.876	—	—
GH19/CBM18	1	PITG_15644		2	3.5e-17, 1.9e-5	SP	—	C	—
GH28	22	PITG_10255		1	2.00e-61	SP	—	—	—
		PITG_10880		1	1.40e-45	SP	—	—	—
		PITG_16822		1	7.90e-64	SP	—	—	—
		PITG_16824		1	2.50e-63	SP	—	—	—
		PITG_16825		1	8.90e-58	SP	—	—	—
		PITG_17899		1	4.60e-40	—	NN=0.437	—	—
		PITG_19455		1	2.80e-46	SP	—	—	—
		PITG_19619		1	9.60e-37	SP	—	—	—
		PITG_19620		1	1.40e-64	SP	—	—	—
		PITG_19623		1	3.00e-60	SP	—	—	—
		PITG_19624		1	5.40e-60	SP	—	—	—
		PITG_19625		1	6.70e-61	—	NN=0.530	—	—
		PITG_19634		1	1.10e-43	—	NN=0.499	—	—
		PITG_19636		1	3.70e-28	—	NN=0.534	—	—
		PITG_19637		1	4.60e-41	—	NN=0.560	—	—
		PITG_19649		1	9.10e-63	—	NN=0.581	—	—
		PITG_19653		1	4.40e-50	—	NN=0.407	—	—
		PITG_19985		1	4.60e-61	—	NN=0.559	—	—
		PITG_21245		1	1.30e-63	SP	—	—	—
		PITG_21247		1	3.30e-64	SP	—	—	—
		PITG_21248		1	8.80e-64	—	NN=0.535	—	—
		PITG_21925		1	2.90e-41	—	NN=0.677	—	—
GH30	18	PITG_03357		1	2.2e-62	SP	—	—	—
		PITG_03358		1	1.8e-57	SP	—	—	GPI
		PITG_04207		1	4.9e-77	—	NN=0.506	—	—
		PITG_04254		1	6.3e-50	—	NN=0.569	—	—
		PITG_04255		1	4.6e-113	SP	—	—	—
		PITG_06134		1	5.4e-64	SP	—	—	GPI
		PITG_08001		1	1.5e-102	—	NN=0.651	—	—
		PITG_08002		1	2.4e-106	—	NN=0.690	—	—
		PITG_08191		1	9.70e-83	—	NN=0.447	—	—
		PITG_09101		1	5.30e-104	—	NN=0.551	—	—
		PITG_12339		1	4.50e-63	SP	—	—	GPI
		PITG_17500		1	8.00e-109	SP	—	—	—
		PITG_17501		1	2.60e-116	SP	—	—	—
		PITG_17506		1	4.00e-47	SP	—	—	—
		PITG_17507		1	2.50e-109	SP		—	—
		PITG_17508		1	2.40e-107	—	NN=0.608	—
		PITG_17509		1	4.30e-37	—	NN=0.574	—	—
		PITG_19939		1	6.00e-113	"SP"	—	—	—
GH30/CBM13	2	PITG_08000		2	5.80E-105, 9.1e-12	—	NN=0.538	—	—
		PITG_08004		2	3.20E-72, 1.1e-10	—	NN=0.657	—	—
GH31	6	PITG_09361		1	2.2e-7	—	NN=0.710	—	—
		PITG_10846		1	2.8e-127	SP	—	C	—
		PITG_11112		1	4.6e-63	SP	—	—	—
		PITG_11712		1	3.7e-144	SP	—	—	—
		PITG_13582		2	1.4e-18, 1.3e-20	—	NN=0.654	—	—
		PITG_13873		1	4.5e-144	SP	—	—	—
GH31/CBM25	1	PITG_13868		1	7.70e-106	SP	—	—	—
GH32	3	PITG_14237		1	5.2e-64	SP	—	—	—
		PITG_14238		1	1.1e-59	SP	—	—	—
		PITG_14243		1	1.7e-48	SP	—	—	—
GH35	1	PITG_01138		1	1.1e-88	"SP"	—	—	—
GH37	3	PITG_06808		1	1.8e-153	SP	—	—	—
		PITG_06820		1	4.7e-162	—	NN=0.530	—	—
		PITG_21660		1	4.4e-162	—	NN=0.477	—	—
GH38	1	PITG_10031		1	7.2e-73	SP	—	—	—
GH43	3	PITG_09469		1	9.2e-15	—	NN=0.700	—	—
		PITG_09470		1	3.5e-40	SP	—	—	—
		PITG_09476		1	7.2e-31	—	NN=0.716	—	—
GH47	6	PITG_01855		1	5.9e-135	"SP"	—	—	—
		PITG_02266		1	3.9e-134	—	NN=0.483	—	—
		PITG_07365		1	1.2e-108	—	NN=0.582	N	—
		PITG_09377		1	1.5e-132	—	NN=0.459		—
		PITG_10149		1	5.8e-114	SP	—	—	—
		PITG_11537		1	1.6e-125	—	NN=0.500	N	—
GH53	3	PITG_09906	truncated?	1	8.8e-81	—	NN=0.411	—	—
		PITG_09907		1	1.3e-68	SP	—	—	—
		PITG_09910		1	6.6e-79	SP	—	—	—
GH54	1	PITG_22758		1	7.7e-137	SP	—	—	—
GH63	1	PITG_17592		1	1.4e-23	—	NN=0.587	—	—
GH72	13	PITG_01266		1	3.70e-81	SP	—	—	GPI
		PITG_01267		1	1.50e-72	—	NN=0.567	—	GPI
		PITG_01269		1	8.40e-69	—	NN=0.500	—	—
		PITG_03425		1	4.70e-75	SP	—	C	—
		PITG_08999		1	8.60e-11	—	NN=0.205	C	—
		PITG_14124		1	1.20e-58	SP	—	—	—
		PITG_14138		1	1.20e-73	SP	—	—	—
		PITG_14139		1	1.10e-65	—	NN=0.770	—	—
		PITG_14140		1	1.90e-58	SP	—	—	—
		PITG_14141		1	2.10e-72	SP	—	—	GPI
		PITG_17496		1	5.40e-53	—	NN=0.491	—	—
		PITG_17497		1	4.30e-80	—	NN=0.721	—	—
		PITG_22383		1	8.00e-22	—	NN=0.653	—	—
GH78	5	PITG_01760		1	7.80e-34	—	NN=0.739	—	—
		PITG_05097		1	8.10e-66	SP	—	—	—
		PITG_19230		1	5.80e-31	SP	—	—	—
		PITG_19561		1	3.80e-61	SP	—	—	—
		PITG_22085		1	8.90e-62	—	NN=0.778	—	—
GH81	16	PITG_03508		1	8.0e-54	SP	—	—	—
		PITG_03511		1	5.0e-166	SP	—	—	—
		PITG_03512		2	2.9e-33, 5.00e-102	SP	—	—	—
		PITG_03533		1	1.60e-87	—	NN=0.607	—	—
		PITG_03535		1	2.40e-167	—	NN=0.495	—	—
		PITG_03554		1	2.10e-165	—	NN=0.782	—	—
		PITG_03750		1	1.20e-139	—	NN=0.649	—	—
		PITG_10999		1	1.30e-166	SP	—	—	—
		PITG_11050		1	1.70e-179	SP	—	—	—
		PITG_11052		1	5.40e-179	—	NN=0.581	—	—
		PITG_13322		1	4.60e-177	—	NN=0.735	—	—
		PITG_13566		1	1.00e-52	—	NN=0.565	—	—
		PITG_13567		1	6.60e-170	—	NN=0.541	—	—
		PITG_13569		1	5.2e-170	—	NN=0.524	—	—
		PITG_13571		1	1.10e-151	—	NN=0.517	—	—
		PITG_14173		1	9.20e-152	—	NN=0.706	—	—
GH85	1	PITG_06864		1	2.20e-68	—	NN=0.428	—	—
GH89	2	PITG_10027		1	1.20e-216	—	NN=0.522	—	—
		PITG_10050		1	2.8e-201	—	NN=0.484	—	—
GH105	2	PITG_11632		1	1.10Ee-47	"SP"	—	—	—
		PITG_19782		1	2.90e-48	"SP"	—	—	—
GH109	11	PITG_03215		1	2.10e-08	—	NN=0.577	—	—
		PITG_06507		1	2.60e-08	—	NN=0.550	—	—
		PITG_08677		1	1.00e-08	—	NN=0.475	—	—
		PITG_08679		1	1.40e-10	—	NN=0.616	—	—
		PITG_14355		1	3.00e-10	—	NN=0.474	—	—
		PITG_14357		1	1.00e-11	—	NN=0.465	—	—
		PITG_14358		1	9.70e-16	—	NN=0.603	—	—
		PITG_18299		1	2.90e-07	—	NN=0.532	—	—
		PITG_18534		1	4.40e-15	—	NN=0.621	—	—
		PITG_18535		1	1.5e-07	—	NN=0.485	—	—
		PITG_18537		1	1.40e-14	—	NN=0.589	—	—
GH114	1	PITG_17498		1	1.40e-76	SP	—	—	—
GH123	1	PITG_11981		1	7.70e-62	—	NN=0.458	—	—
GH131	7	PITG_11981		1	7.7e-62	SP	—	—	—
		PITG_01131		1	8.3e-24	SP	—	—	—
		PITG_01132		1	2.1e-23	SP	—	—	—
		PITG_01133		1	8.4e-25	SP	—	—	—
		PITG_01625		1	6.3e-17	"SP"	—	—	—
		PITG_16135		1	3.2e-24	SP	—	—	—
		PITG_17285		1	4.7e-10	SP	—	—	—
		PITG_22133	truncated	1	3.1e-10	—	NN=0.661	—	—
PL1	17	PITG_00872		1	5.6e-42	SP	—	—	—
		PITG_05312		1	3.8e-6	—	NN=0.784	—	—
		PITG_07680		1	8e-30	SP	—	—	—
		PITG_08555		1	1.5e-31,	SP	—	—	—
		PITG_08558		2	2.5e-45, 1.3e-40	—	NN=0.616	—	—
		PITG_08561		1	2.0e-43	—	NN=0.615	—	—
		PITG_08563		1	2.4e-30	SP	—	—	—
		PITG_08564		1	3.1e-18	SP	—	—	—
		PITG_09457		1	3.3e-38	SP	—	—	—
		PITG_09465		1	1.1e-34	SP	—	—	—
		PITG_09466		1	9.5e-23	—	NN=0.759	—	—
		PITG_19909		1	2.6e-7	—	NN=0.725	—	—
		PITG_20561		1	3.1e-4	SP	—	—	—
		PITG_20992		1	3.9e-7	—	NN=0.762	—	—
		PITG_21462		1	1.1e-34	SP	—	—	—
		PITG_21463		1	2.0e-40	SP	—	—	—
		PITG_21499		1	1.0e-26	SP	—	—	—
PL3	34	PITG_08632		1	8.0e-64	—	NN=0.779	—	—
		PITG_08633		1	6.8e-31	SP		—	—
		PITG_08634		1	9.9e-55	—	NN=0.585	—	—
		PITG_08635		1	1.4e-47	—	NN=0.582	—	—
		PITG_08638		1	6.0e-59	—	NN=0.515	—	—
		PITG_08646		1	5.9e-60	—	NN=0.495	—	—
		PITG_08647		1	1.9e-60	—	NN=0.374	—	—
		PITG_09254		1	8.2e-72	SP	—	—	—
		PITG_09255		1	1.2e-45	—	NN=0.713	—	—
		PITG_09256		1	2.1e-69	—	NN=0.693	—	—
		PITG_09257		1	3.5e-62	SP	—	—	—
		PITG_09258		1	8.7e-41	—	NN=0.505	—	—
		PITG_09259		1	2.8e-57	—	NN=0.419	—	—
		PITG_09821		1	3.5e-24	—	NN=0.794	—	—
		PITG_10424		1	4.3e-61	SP	—	—	—
		PITG_12828		1	4.4e-69	SP	—	—	—
		PITG_12829		1	4.4e-69	SP	—	—	—
		PITG_14167		1	1.9e-62	"SP"	—	—	—
		PITG_14168		1	4.6e-63	SP	—	—	—
		PITG_14287		2	1.0e-65, 7.8e-65	SP	—	—	—
		PITG_14288		2	5.8e-65, 4.8e-64	—	NN=0.426	—	—
		PITG_15296		1	1.20e-57	SP	—	—	—
		PITG_15299		2	4.5e-20, 2.1e-24	SP	—	—	—
		PITG_16160		2	1.0e-65, 1.8e-64	SP	—	—	—
		PITG_17207		2	1.4e-65, 1.6e-64	SP	—	—	—
		PITG_17208		1	4.00e-58	—	NN=0.557	—	—
		PITG_17210		2	2.0e-42, 6.3e-51	—	NN=0.548	—	—
		PITG_18477		1	3.0e-44	—	NN=0.497	—	—
		PITG_18478		2	2.1e-57, 1.7e-41	—	NN=0.324	—	—
		PITG_18482		2	9.5e-66, 8.3e-64	SP	—	—	—
		PITG_19366		2	1.2e-65, 1.6e-64	SP	—	—	—
		PITG_21714		1	2.5e-64	—	NN=0.353	—	—
		PITG_22166		1	8.6e-51	—	NN=0.830	—	—
		PITG_22227		1	5.7e-70	—	NN=0.650	—	—
PL4	3	PITG_02332		1	5.2e-91	SP	—	—	GPI
		PITG_02368		1	5.8e-78	SP	—	—	—
		PITG_21289		1	3.0e-27	SP	—	—	—
